# Supplementary material for: CD32+CD4+ T Cells Sharing B Cell Properties Increase With Simian Immunodeficiency Virus Replication in Lymphoid Tissues
Source: Front Immunol. 2021 Jun 16;12:695148. doi: 10.3389/fimmu.2021.695148 (PMC8242952; doi:10.3389/fimmu.2021.695148)
Supplement: Supplementary Table 1 — Table showing the characteristics of the monkeys used in this study. [file Table_1.xlsx]

## Sheet: Feuil1
	MONKEY	Species		Gender	SIV status	SIV strain inoculated	Dose inoculated	Day at necropsy p.i	Viremia at necropsy	CD4 T cells count at necropsy (cells/µl)
	CE355	Macaca	Fascicularis	Femalle	Positif	SIVmac251	5000 AID / IV	240	46500	358
	CG588	Macaca	Fascicularis	Male	Positif	SIVmac251	5000 AID / IV	240	17600	598
	CBB001	Macaca	Fascicularis	Male	Positif	SIVmac251	5000 AID / IV	240	20800	124
	CA797	Macaca	Fascicularis	Femalle	Positif	SIVmac251	5000 AID / IV	240	1300000	N.d
	CA552	Macaca	Fascicularis	Femalle	Positif	SIVmac251	5000 AID / IV	240	3690	825
	CA275	Macaca	Fascicularis	Male	Positif	SIVmac251	5000 AID / IV	240	21900	234
	CDI031	Macaca	Fascicularis	Femalle	Positif	SIVmac251	1000 AID / IV	9	1172500	481
	CDK110	Macaca	Fascicularis	Male	Positif	SIVmac251	1000 AID / IV	9	986423	50
	CDL093	Macaca	Fascicularis	Male	Positif	SIVmac251	1000 AID / IV	9	1926874	141
	CBK061	Macaca	Fascicularis	Femalle	Positif	SIVmac251	1000 AID / IV	220	388.92	156
	CCB028	Macaca	Fascicularis	Male	Positif	SIVmac251	1000 AID / IV	220	50561	243
	CCB070	Macaca	Fascicularis	Male	Positif	SIVmac251	1000 AID / IV	220	77633.4	178
	CCC066	Macaca	Fascicularis	Male	Positif	SIVmac251	1000 AID / IV	220	100822	380
	BC554D	Macaca	Fascicularis	Male	Negatif	N.a	N.a	N.a	N.a	190
	BT145	Macaca	Fascicularis	Femalle	Negatif	N.a	N.a	N.a	N.a	456
	CBL004	Macaca	Fascicularis	Femalle	Negatif	N.a	N.a	N.a	N.a	387
	CC840	Macaca	Fascicularis	Male	Negatif	N.a	N.a	N.a	N.a	456
	CCB116	Macaca	Fascicularis	Male	Negatif	N.a	N.a	N.a	N.a	756
	SV083	Chlorocebus	sabaeus	Male	Positif	SIVagm.sab92018 (A8535)	250 TCID / IV	240	12360	567
	SV091	Chlorocebus	sabaeus	Femalle	Positif	SIVagm.sab92018 (A8535)	250 TCID / IV	240	12365	879
	SV092	Chlorocebus	sabaeus	Femalle	Positif	SIVagm.sab92018 (A8535)	250 TCID / IV	240	14523	567
	SV101	Chlorocebus	sabaeus	Male	Positif	SIVagm.sab92018 (A8535)	250 TCID / IV	240	23660	782
	SV104	Chlorocebus	sabaeus	Femalle	Positif	SIVagm.sab92018 (A8535)	250 TCID / IV	240	24506	456
	SV093	Chlorocebus	sabaeus	Femalle	Positif	SIVagm.sab92018 (A8535)	250 TCID / IV	240	56240	456
	SV075	Chlorocebus	sabaeus	Male	Negatif	N.a	N.a	chronic	N.a	500
	SV1102	Chlorocebus	sabaeus	Male	Negatif	N.a	N.a	chronic	N.a	797
	SV071	Chlorocebus	sabaeus	Male	Positif	SIVagm.sab92018 (A8535)	250 TCID / IV	9	1301725	237
	SV1201	Chlorocebus	sabaeus	Male	Negatif	N.a	N.a	chronic	N.a	567
	SV1103	Chlorocebus	sabaeus	Femalle	Positif	SIVagm.sab92018 (A8535)	250 TCID / IV	9	764397	86
	SV1303	Chlorocebus	sabaeus	Male	Positif	SIVagm.sab92018 (A8535)	250 TCID / IV	9	194226	164
	SV1401	Chlorocebus	sabaeus	Femalle	Negatif	N.a	N.a	chronic	N.a	756
	SV072	Chlorocebus	sabaeus	Femalle	Positif	SIVagm.sab92018 (A8535)	250 TCID / IV	240	32364.3	595
	SV073	Chlorocebus	sabaeus	Femalle	Positif	SIVagm.sab92018 (A8535)	250 TCID / IV	540	57826.4	655
	SV074	Chlorocebus	sabaeus	Male	Positif	SIVagm.sab92018 (A8535)	250 TCID / IV	540	28300.6	322
	SV062	Chlorocebus	sabaeus	Femalle	Positif	SIVagm.sab92018 (A8535)	250 TCID / IV	540	16579	314
