# Supplementary material for: CD32+CD4+ T Cells Sharing B Cell Properties Increase With Simian Immunodeficiency Virus Replication in Lymphoid Tissues
Source: Front Immunol. 2021 Jun 16;12:695148. doi: 10.3389/fimmu.2021.695148 (PMC8242952; doi:10.3389/fimmu.2021.695148)
Supplement: Supplementary Table 2 — List of genes up- and down-regulated in CD32+CD4+ T cells when compared to CD32-CD4+T cells. [file Table_2.xlsx]

## Sheet: SLX321-v1mac.pvsm.up
	MAC					AGM
Name	Id	log2FoldChange	pvalue	padj		Name	Id	log2FoldChange	pvalue	padj
LOC102133296	gene21445	1.514	2.19417665431487e-23	2.9796918965596e-19		TBC1D9	gene:ENSCSAG00000003505	1.145	9.14750861430767e-20	2.24800379695238e-16
LOC102142558	gene14128	1.73	5.81974854822184e-23	3.95160926424263e-19		CYBB	gene:ENSCSAG00000018050	1.089	1.95372376503709e-18	2.63694096567056e-15
LOC102129046	gene5699	2.015	2.35243256659161e-22	1.06486780847713e-18		BANK1	gene:ENSCSAG00000004068	1.106	3.97428103343936e-18	4.8764428280301e-15
CNBD1	gene14936	2.07	4.75454575053522e-21	1.61416828230671e-17		CR2	gene:ENSCSAG00000015180	1.042	1.37906333956544e-17	1.15975095900132e-14
BANK1	gene9775	1.358	5.0039333039533e-18	1.35906828535372e-14		Nan	gene:ENSCSAG00000003192	1.096	4.1881497450416e-17	2.82637285544133e-14
NCKAP5	gene20186	1.393	8.60061807423976e-18	1.9466065574696e-14		RALGPS2	gene:ENSCSAG00000012075	0.898	6.32409606204519e-17	4.0645868833059e-14
TBC1D9	gene10037	1.461	1.65736915062648e-17	3.21529615221538e-14		Nan	gene:ENSCSAG00000004347	1.154	1.29306634174349e-16	7.93296200659629e-14
GBP7	gene1946	3.865	3.51698190849387e-16	5.30673492414965e-13		FCRL1	gene:ENSCSAG00000002368	0.992	2.31152451342265e-15	1.03995487858885e-12
MS4A1	gene22726	1.266	1.45807320782079e-13	1.80005765110967e-10		TCF4	gene:ENSCSAG00000018141	1.124	4.17176011540308e-15	1.70624988719986e-12
HCK	gene17790	1.556	1.60977632844886e-13	1.82173021169463e-10		NCKAP5	gene:ENSCSAG00000016447	1.115	3.66884225402304e-14	1.33734442310838e-11
LOC102146186	gene21427	2.187	4.86862744915596e-13	4.40773071730253e-10		WDFY4	gene:ENSCSAG00000010339	0.915	1.65322087834531e-13	5.07125504432424e-11
LOC102126084	gene17269	1.827	5.45744889787463e-13	4.6320097520711e-10		SYK	gene:ENSCSAG00000007280	0.884	4.85219534695645e-13	1.30980161195742e-10
PTPRG	gene4393	1.386	7.25362305066809e-13	5.49855522173559e-10		MYO1E	gene:ENSCSAG00000012036	0.836	5.24714379851237e-13	1.36193653554849e-10
LHFPL3	gene6342	1.556	7.28821752512818e-13	5.49855522173559e-10		Nan	gene:ENSCSAG00000011760	0.83	5.91500262996894e-13	1.50631680182435e-10
ARHGAP24	gene9661	1.253	9.37478642450117e-13	6.36547998223629e-10		PHACTR1	gene:ENSCSAG00000007524	0.962	6.35317603567726e-13	1.58794105469511e-10
GAB1	gene10051	1.356	1.23416610302153e-12	7.61817076319652e-10		RAB31	gene:ENSCSAG00000017553	1.129	6.87105830725813e-13	1.68615770860115e-10
LDB2	gene9184	1.168	1.31291285265528e-12	7.75189414741681e-10		PIK3AP1	gene:ENSCSAG00000006047	0.896	9.45122179392691e-13	2.27791322415413e-10
LOC102136468	gene8215	1.114	1.46916340126778e-12	8.31301624550684e-10		NEDD4L	gene:ENSCSAG00000018158	0.938	1.33274033708277e-12	3.15578882975547e-10
SOX5	gene18679	1.238	2.1293155783504e-12	1.14603821794747e-09		SMC6	gene:ENSCSAG00000007925	0.77	1.56465908342931e-12	3.57935655068567e-10
RALGPS2	gene433	1.14	2.19418215512771e-12	1.14603821794747e-09		CMTM8	gene:ENSCSAG00000009600	1.132	1.62834237308537e-12	3.60290770648086e-10
EBF1	gene11732	1.14	3.41677519201318e-12	1.65838689431359e-09		SOX5	gene:ENSCSAG00000007872	1.014	2.24132805052854e-12	4.80177852348948e-10
LOC102144039	gene8235	1.042	3.41935442126514e-12	1.65838689431359e-09		CSMD2	gene:ENSCSAG00000001075	1.654	3.89455052454549e-12	7.96435582269553e-10
WDFY4	gene15884	1.057	5.66306541578159e-12	2.56348094487714e-09		FAT3	gene:ENSCSAG00000003512	1.763	4.89298300585194e-12	9.71185171029171e-10
SETBP1	gene28049	0.983	1.00161434926393e-11	4.38771705258201e-09		CD72	gene:ENSCSAG00000010375	1.015	5.19567464043912e-12	1.01631913944937e-09
LRRK2	gene18782	1.344	1.55599973512604e-11	6.60327387594113e-09		ARHGAP24	gene:ENSCSAG00000004344	1.061	6.04812306245771e-12	1.13377106908322e-09
MGAM	gene6671	1.762	1.66677611058417e-11	6.85903623688878e-09		Nan	gene:ENSCSAG00000014395	0.977	6.80367758847085e-12	1.24093562718366e-09
MEF2C	gene11056	1.058	3.45815285241309e-11	1.30449210377138e-08		FMN1	gene:ENSCSAG00000006888	1.905	7.79642221670699e-12	1.40304414211859e-09
CUX2	gene19747	1.566	3.9824228371755e-11	1.46165681429306e-08		MEF2C	gene:ENSCSAG00000014772	0.842	8.78470845628902e-12	1.56009486887543e-09
DGKD	gene21023	0.961	5.01561063702927e-11	1.79242085396993e-08		MOB3B	gene:ENSCSAG00000009793	1.078	1.12787659629695e-11	1.9516603102846e-09
IFI30	gene28935	1.162	7.66762038717532e-11	2.66990473994464e-08		SH3BP5	gene:ENSCSAG00000010160	0.889	1.160075989984e-11	1.98196780212837e-09
LOC102122418	gene31487	1.146	8.75707343629473e-11	2.97302643162206e-08		LYN	gene:ENSCSAG00000014603	0.74	1.29138203974912e-11	2.17872292381173e-09
LOC102141582	gene8230	1.198	2.9645254387485e-10	8.94627899071214e-08		Nan	gene:ENSCSAG00000016568	1.299	1.3920561852634e-11	2.29129052835367e-09
LOC102136297	gene17270	3.806	3.66359185749023e-10	1.01533831479015e-07		FCRL5	gene:ENSCSAG00000002328	1.052	1.52113966215307e-11	2.47359301446747e-09
ADAM19	gene11716	1.041	3.86318207701977e-10	1.04924025211857e-07		IGKC	gene:ENSCSAG00000016459	0.677	3.45334515125958e-11	5.41974412866867e-09
ADRBK2	gene17204	1.058	4.40164544984857e-10	1.08680627652625e-07		SWAP70	gene:ENSCSAG00000004538	0.817	4.49122557401782e-11	6.88841722414983e-09
ZEB2	gene20250	0.998	4.32485205638678e-10	1.08680627652625e-07		Nan	gene:ENSCSAG00000001318	1.164	8.11176001699004e-11	1.20312554889357e-08
TLE1	gene25181	1.429	4.23962682786485e-10	1.08680627652625e-07		EPHB1	gene:ENSCSAG00000010853	1.265	8.47925742784405e-11	1.24396236416969e-08
FCMR	gene759	0.948	4.8109035821678e-10	1.16664411867569e-07		BLNK	gene:ENSCSAG00000006097	0.906	8.73950676174349e-11	1.26835615874464e-08
CLEC17A	gene28830	1.134	1.06548724051331e-09	2.53847661862644e-07		OSBPL10	gene:ENSCSAG00000009622	1.18	9.34869298409025e-11	1.3282032548028e-08
PIP5K1B	gene25094	1.181	1.09449603738213e-09	2.56263037718092e-07		GRK3	gene:ENSCSAG00000010177	0.846	1.56561678536902e-10	2.15623772980874e-08
TENM4	gene23583	1.029	1.27813381447847e-09	2.89284286676961e-07		CD83	gene:ENSCSAG00000007558	0.89	1.66498033921342e-10	2.2699231957943e-08
SYK	gene25311	0.973	1.46622987825521e-09	3.21151641075899e-07		CIITA	gene:ENSCSAG00000008438	0.879	1.70107172657593e-10	2.29593650935953e-08
CD83	gene8761	0.976	1.6107592337713e-09	3.41782974915848e-07		HLA-DQA1	gene:ENSCSAG00000009389	0.861	2.50868805952895e-10	3.25574641725599e-08
NRG1	gene14522	1.222	1.72074869644128e-09	3.59504112271885e-07		C10orf128	gene:ENSCSAG00000010410	0.851	3.93256580464281e-10	4.86952666653799e-08
JCHAIN	gene9519	1.061	2.03303297808878e-09	4.06008644741847e-07		RUBCNL	gene:ENSCSAG00000017755	0.967	4.64211684542686e-10	5.69587736933875e-08
HVCN1	gene19742	1.091	2.23939480201428e-09	4.40738861034115e-07		Nan	gene:ENSCSAG00000001373	1.659	6.01678206059393e-10	7.16232220835469e-08
LOC102144414	gene8233	1.054	2.39305222765534e-09	4.61948105571321e-07		KLHL14	gene:ENSCSAG00000017882	0.952	6.04952753761898e-10	7.16232220835469e-08
LOC102136862	gene8216	1.01	3.06955306288451e-09	5.52239125028136e-07		ASTN2	gene:ENSCSAG00000013127	1.375	8.01388308471901e-10	9.32442930986659e-08
CD74	gene11643	0.951	5.42505397094286e-09	8.98441864943951e-07		SEMA3A	gene:ENSCSAG00000012259	2.181	8.41400737478237e-10	9.70631261003741e-08
PPFIA2	gene19388	1.109	5.92409156508202e-09	9.69267029564022e-07		ZNF423	gene:ENSCSAG00000005405	1.636	1.15933681061152e-09	1.31492175906081e-07
AUTS2	gene5609	1.102	6.0833418552841e-09	9.71903322291272e-07		TNS3	gene:ENSCSAG00000015783	0.855	1.70457644509726e-09	1.8259260539268e-07
ITPR1	gene4505	0.86	6.64339689032209e-09	1.03698080196062e-06		Nan	gene:ENSCSAG00000006337	1.353	2.00717828677371e-09	2.11647541692069e-07
FCRLA	gene1023	1.141	7.81906700553621e-09	1.1668453839031e-06		EBF1	gene:ENSCSAG00000010520	0.932	2.24520247856126e-09	2.31324411092682e-07
KIF13A	gene8731	0.907	7.79657115988656e-09	1.1668453839031e-06		PAX5	gene:ENSCSAG00000010751	0.836	2.38600072423427e-09	2.42134223872105e-07
PCLO	gene6292	1.493	7.93393065255542e-09	1.17111715501851e-06		ADAMTS12	gene:ENSCSAG00000017158	1.724	2.49875616821851e-09	2.51684417928696e-07
SMC6	gene22155	0.927	9.53043495155472e-09	1.39164845851734e-06		ITPR1	gene:ENSCSAG00000010951	0.718	2.52574615741856e-09	2.52518488049469e-07
PIK3AP1	gene16371	0.909	1.43015182350036e-08	2.00221255290051e-06		DENND5B	gene:ENSCSAG00000007428	0.757	3.54254431682707e-09	3.46476236552282e-07
HS3ST1	gene9141	1.446	1.45977931024993e-08	2.02283704420347e-06		PLCG2	gene:ENSCSAG00000003427	0.74	4.94361883155502e-09	4.73220023897149e-07
SWAP70	gene23229	0.926	1.50574113936735e-08	2.04479646726086e-06		MICAL3	gene:ENSCSAG00000014264	0.724	5.91745034347321e-09	5.58516274726279e-07
AEBP1	gene5812	1.34	1.49630261702076e-08	2.04479646726086e-06		NELL1	gene:ENSCSAG00000005158	1.303	8.85682977953861e-09	7.81311317218514e-07
APOE	gene29482	1.778	1.77431096901017e-08	2.33933426787943e-06		SLC15A2	gene:ENSCSAG00000007326	0.824	1.01486792165802e-08	8.780559191422e-07
MARCH1	gene10197	1.037	2.04268284772269e-08	2.64186981638801e-06		IGHD	gene:ENSCSAG00000009302	0.805	1.03054495431414e-08	8.85940461680126e-07
FCRL5	gene1169	1.004	2.36022323403974e-08	2.96776217761664e-06		GRM3	gene:ENSCSAG00000012322	1.628	1.07222757438573e-08	9.09834120286348e-07
TCF4	gene27961	0.992	2.35274876655494e-08	2.96776217761664e-06		CDH13	gene:ENSCSAG00000003407	1.479	1.18145744634803e-08	9.90442928780083e-07
BCL11A	gene21763	1.03	3.01761561930021e-08	3.72538364637244e-06		Nan	gene:ENSCSAG00000006628	0.78	1.38889546181341e-08	1.15005656736783e-06
ZDHHC14	gene7535	0.901	3.09641963456363e-08	3.78823230967334e-06		Nan	gene:ENSCSAG00000006332	0.894	1.67263503840876e-08	1.36821546141836e-06
PRCP	gene23594	1.198	3.17927404937949e-08	3.85486978487263e-06		VCAN	gene:ENSCSAG00000014887	1.059	1.92282177802249e-08	1.544781282022e-06
KIAA0040	gene408	0.874	3.5739924681009e-08	4.25744015059739e-06		MYO5B	gene:ENSCSAG00000018060	1.302	2.0426569075393e-08	1.62269097631946e-06
LOC102138638	gene21400	2.078	4.78506502778865e-08	5.65053765890173e-06		CNTNAP4	gene:ENSCSAG00000003642	2.282	2.25294435027539e-08	1.76790638928296e-06
LOC102144782	gene8228	0.926	4.98084810191747e-08	5.83102734689993e-06		ZEB2	gene:ENSCSAG00000016197	0.735	2.41300032713366e-08	1.86104373801846e-06
RAB30	gene23597	0.933	5.17220590272587e-08	5.97406850818634e-06		ANO2	gene:ENSCSAG00000010915	1.619	3.03599278141754e-08	2.30206711071868e-06
FAM129C	gene28914	1.14	5.34218635893284e-08	6.09637737431159e-06		ADGRD1	gene:ENSCSAG00000001899	1.617	3.15161278408731e-08	2.36318431926813e-06
LOC102145413	gene8226	1.102	5.5846893782237e-08	6.32000681302315e-06		DCC	gene:ENSCSAG00000018101	1.574	4.18399683964097e-08	3.00379815662948e-06
ALPL	gene2819	1.353	6.58249999023112e-08	7.32707785797858e-06		SMOC1	gene:ENSCSAG00000013030	1.296	4.31456728508381e-08	3.08114892310985e-06
MZB1	gene11480	1.284	7.3763950867898e-08	7.905266836814e-06		SH3RF1	gene:ENSCSAG00000003124	0.932	4.46800395897566e-08	3.17392891759445e-06
BLNK	gene16364	0.843	7.38319382757514e-08	7.905266836814e-06		CD22	gene:ENSCSAG00000004508	0.75	5.12788844303247e-08	3.60474532893798e-06
LOC102141176	gene8229	1.099	7.40933983793252e-08	7.905266836814e-06		Nan	gene:ENSCSAG00000009461	0.754	5.27110651493941e-08	3.686224074204e-06
CD79B	gene26672	1.046	7.5412789929083e-08	7.93303989413853e-06		CLEC17A	gene:ENSCSAG00000006309	0.869	6.32492098710824e-08	4.37455779329212e-06
SKAP2	gene5996	0.896	7.59422081176737e-08	7.93303989413853e-06		ERC2	gene:ENSCSAG00000012871	1.548	7.82898133348997e-08	5.33675560899566e-06
KBTBD8	gene4427	1.068	7.91220775243453e-08	8.20212070824892e-06		VAV2	gene:ENSCSAG00000015568	0.745	8.07844430875589e-08	5.479133810818e-06
CD72	gene24762	0.943	8.30293524403003e-08	8.47773388074645e-06		TTN	gene:ENSCSAG00000013817	1.723	1.05242270816904e-07	6.96301435890076e-06
RAB3C	gene10796	1.212	8.79472296646933e-08	8.91286103616817e-06		EPM2A	gene:ENSCSAG00000017119	1.162	1.25377482328607e-07	8.13567249514043e-06
PNOC	gene14484	1.641	9.832340634435e-08	9.74621794274651e-06		Nan	gene:ENSCSAG00000016472	1.704	1.28732390682904e-07	8.3134022825223e-06
LOC102140649	gene8220	0.9	1.03449718486576e-07	1.01068142233648e-05		ST3GAL6	gene:ENSCSAG00000006008	0.852	1.36002371444136e-07	8.61256457053649e-06
FGD2	gene8111	1.326	1.08006086458598e-07	1.0476590386484e-05		CCDC50	gene:ENSCSAG00000008960	0.642	1.36555443290717e-07	8.61256457053649e-06
RASGEF1B	gene9401	0.929	1.15806394844231e-07	1.11535520708132e-05		ADGRV1	gene:ENSCSAG00000014718	1.42	1.41082135186377e-07	8.85667710981645e-06
EML5	gene13887	1.471	1.61105445175345e-07	1.47825131451431e-05		NLRP1	gene:ENSCSAG00000012704	0.906	1.43468078335745e-07	8.96476228378495e-06
PAX5	gene24722	0.841	1.84258314125801e-07	1.64620256962393e-05		SPON1	gene:ENSCSAG00000004699	1.728	1.46474382169003e-07	9.11043657205082e-06
ALDH2	gene19756	1.536	1.92206433754446e-07	1.70598913097083e-05		CPNE4	gene:ENSCSAG00000010525	1.848	1.65627544186989e-07	1.01612498358718e-05
DENND5B	gene18748	0.956	1.93890677172716e-07	1.7097632441594e-05		FN1	gene:ENSCSAG00000009162	1.356	1.79929301555222e-07	1.08901604622907e-05
LOC102134487	gene22698	0.94	2.12794929727097e-07	1.82895895297087e-05		LRP2	gene:ENSCSAG00000015238	2.224	1.87977209814437e-07	1.12761262260687e-05
DSE	gene7193	1.722	2.1564819196293e-07	1.84182543827459e-05		ANKS1B	gene:ENSCSAG00000003488	1.237	2.14817480205897e-07	1.27166295190307e-05
SSPN	gene18700	1.453	2.59287986967237e-07	2.18703780311495e-05		MS4A1	gene:ENSCSAG00000006210	0.733	2.20721337732911e-07	1.30090650453323e-05
PLD4	gene14103	1.365	2.63402593296095e-07	2.19844427291094e-05		IRF8	gene:ENSCSAG00000003142	0.64	2.33547903978136e-07	1.36458703895797e-05
EPHB1	gene3516	1.246	2.63878068103449e-07	2.19844427291094e-05		CACNA1E	gene:ENSCSAG00000012479	1.623	2.36461033277938e-07	1.37565283023808e-05
LOC102129505	gene25749	1.428	2.94664928642701e-07	2.39613756345382e-05		ZDHHC14	gene:ENSCSAG00000013202	0.908	2.4700199142107e-07	1.43080938978978e-05
ATRNL1	gene16579	0.78	3.37701569270058e-07	2.68186392437859e-05		DAB1	gene:ENSCSAG00000001323	1.526	2.50947767809271e-07	1.44745385560758e-05
PLPP3	gene2207	1.593	3.65325957079693e-07	2.88437587043153e-05		FCHSD2	gene:ENSCSAG00000004080	0.606	2.52700355113671e-07	1.45136029488052e-05
HHEX	gene16311	1.393	4.10082153463542e-07	3.18223751087709e-05		HLA-DQB1	gene:ENSCSAG00000009394	0.84	2.68195435776361e-07	1.5209385700309e-05
RNASET2	gene7039	0.905	4.39149588970196e-07	3.36929458656229e-05		CD40	gene:ENSCSAG00000014752	0.815	2.93040443606645e-07	1.63436647411524e-05
CD19	gene30538	0.87	4.51073081877607e-07	3.44133283814489e-05		SP140	gene:ENSCSAG00000006962	0.696	3.1449102147599e-07	1.73252461912712e-05
LYN	gene14693	0.817	5.22199284630598e-07	3.89641004685908e-05		GRIN3B	gene:ENSCSAG00000012512	1.461	3.23227123971107e-07	1.77341320822684e-05
EPM2A	gene7437	1.043	5.45991779746282e-07	4.05167670434673e-05		AGBL2	gene:ENSCSAG00000005812	0.801	3.27369012050774e-07	1.78886621686206e-05
TRNAD-GUC	gene19588	1.974	6.58250308272767e-07	4.8059350464216e-05		GALNT17	gene:ENSCSAG00000018272	1.238	3.46483767848531e-07	1.87810900186812e-05
SAMD4A	gene13524	0.937	8.12994164262058e-07	5.75023997431185e-05		PLXNA4	gene:ENSCSAG00000009586	1.411	3.64243066115158e-07	1.95086851720487e-05
LOC102133073	gene24588	0.881	8.11502118797677e-07	5.75023997431185e-05		GAB2	gene:ENSCSAG00000003797	0.792	3.86955783491952e-07	2.05619772039011e-05
PADI2	gene2885	1.284	8.62932106045989e-07	6.07182279798162e-05		PLD5	gene:ENSCSAG00000009359	1.515	3.97864541774066e-07	2.09764754700178e-05
DMD	gene31463	0.888	9.27781655478917e-07	6.46116660584805e-05		Nan	gene:ENSCSAG00000015297	1.485	4.61606456782159e-07	2.40552214177174e-05
SEMA4B	gene12907	0.902	9.43859600862968e-07	6.539598663122e-05		CDK14	gene:ENSCSAG00000012501	1.218	4.70551067071804e-07	2.44270298164159e-05
FCRL1	gene1163	0.899	9.98823857739904e-07	6.88529339497863e-05		Nan	gene:ENSCSAG00000009383	0.669	4.92941639089427e-07	2.54913153363601e-05
TRNAP-UGG	gene13088	2.445	1.11205978819038e-06	7.62715753718451e-05		FAM135B	gene:ENSCSAG00000009776	1.603	5.56396377419186e-07	2.85539235970599e-05
KCNMB4	gene19305	1.112	1.15841216687095e-06	7.82648618214301e-05		RAPGEF5	gene:ENSCSAG00000013898	0.821	5.9182230087166e-07	3.01427380938294e-05
LOC102136915	gene14147	1.307	1.2647160280701e-06	8.46051411881375e-05		GRIA1	gene:ENSCSAG00000010848	2.053	5.9838647001777e-07	3.0362489420413e-05
GAPT	gene10794	1.556	1.28760198516918e-06	8.57138968558699e-05		ADCY8	gene:ENSCSAG00000010082	1.681	6.5257799310867e-07	3.29881841684933e-05
EAF2	gene4670	0.89	1.31729285262231e-06	8.68390142651016e-05		CSMD3	gene:ENSCSAG00000011193	1.567	7.43581473965717e-07	3.68974968901297e-05
DLGAP1	gene28230	0.884	1.32648704066267e-06	8.70226763874349e-05		SLC15A3	gene:ENSCSAG00000006268	1.032	7.8134696975841e-07	3.86294507356383e-05
MCTP2	gene12964	0.783	1.87003168750353e-06	0.000122091491905279		COBLL1	gene:ENSCSAG00000015501	0.961	8.2375433565049e-07	4.04298627937261e-05
ADARB1	gene4996	1.064	2.00983318445484e-06	0.000130591074855965		Nan	gene:ENSCSAG00000009455	0.962	9.24619529751967e-07	4.45699635466511e-05
DENND3	gene15325	0.861	2.17706352596318e-06	0.000140783441345619		LRP1B	gene:ENSCSAG00000016246	1.335	1.09847497328494e-06	5.22046363184042e-05
MREG	gene20829	1.462	2.26876514892078e-06	0.000145329390199737		TRIO	gene:ENSCSAG00000017284	0.666	1.12866200377897e-06	5.32641645629538e-05
RNASE6	gene13103	1.408	2.2946007865237e-06	0.000146294266107943		KCNMA1	gene:ENSCSAG00000009242	1.131	1.21173335366377e-06	5.67873787305553e-05
MYO1E	gene12475	0.842	2.45306216550574e-06	0.000155666281343775		USP6NL	gene:ENSCSAG00000013395	0.621	1.33028538385911e-06	6.17005561029087e-05
C20H16orf74	gene31150	0.864	2.63297694088339e-06	0.000165536235449983		Nan	gene:ENSCSAG00000013537	0.685	1.36345354096284e-06	6.28072779603257e-05
FAM3C	gene6450	0.786	2.71485128864312e-06	0.000169117800457677		RELN	gene:ENSCSAG00000011611	1.417	1.37305460472354e-06	6.30344149658288e-05
LAT2	gene5593	0.838	2.76913694100362e-06	0.00017171177926406		PEBP4	gene:ENSCSAG00000016301	1.413	1.68430970372973e-06	7.57770935708004e-05
PDXK	gene5037	1.162	2.86085600448026e-06	0.000176592838822009		COL22A1	gene:ENSCSAG00000009743	1.36	1.69318965957689e-06	7.59235243697983e-05
LOC102143631	gene29885	1.713	3.27695803994516e-06	0.000196907478683431		SEMA7A	gene:ENSCSAG00000014215	0.852	1.81991004297544e-06	8.10670820133317e-05
SNN	gene30379	1.084	3.26711293252368e-06	0.000196907478683431		CD79B	gene:ENSCSAG00000003963	0.8	1.97017573944797e-06	8.69002024683961e-05
TSPAN33	gene6525	0.992	3.58420944605646e-06	0.00021348054507652		RIMS1	gene:ENSCSAG00000013893	1.365	2.02950640427239e-06	8.92255633174739e-05
CCSER1	gene9709	0.865	3.65236903874684e-06	0.00021659026876062		DGKG	gene:ENSCSAG00000014065	0.864	2.28407482849386e-06	9.94456708392957e-05
SNX2	gene11290	0.746	3.70486900868218e-06	0.000218748352773496		EAF2	gene:ENSCSAG00000007313	0.738	2.3831020695352e-06	0.000102762711285995
ADRB2	gene11617	1.126	3.76731485339524e-06	0.000220764125185503		CD74	gene:ENSCSAG00000011542	0.499	2.60726820686989e-06	0.000110314416890668
NCF1	gene5599	0.863	3.77152260994379e-06	0.000220764125185503		PIP5K1B	gene:ENSCSAG00000008511	1.271	2.72540976204138e-06	0.000114594565602095
ANKDD1B	gene10947	1.908	3.9165431378315e-06	0.000228268909063313		FCRLA	gene:ENSCSAG00000002698	0.965	2.92108883016917e-06	0.000122440794847184
SLC15A2	gene4669	0.887	4.14757287411274e-06	0.000240701024061756		RIMS2	gene:ENSCSAG00000011873	1.32	2.95569757215846e-06	0.000123507895143724
KHDRBS2	gene7849	1.251	4.52663837744835e-06	0.000261581911343611		Nan	gene:ENSCSAG00000013698	1.745	2.97548072662679e-06	0.000123950812861981
THBS1	gene12197	2.198	4.8974957463668e-06	0.000278276118140841		Nan	gene:ENSCSAG00000009430	0.765	3.12155666459478e-06	0.000129238191110539
RAB31	gene28275	1.361	4.99416762548354e-06	0.000282586651475277		PLBD1	gene:ENSCSAG00000008497	0.802	3.20075802236447e-06	0.000132112021491906
GSAP	gene6322	0.804	5.03852935471695e-06	0.000283913811772017		SNX2	gene:ENSCSAG00000014620	0.598	3.24009765552265e-06	0.000133328042855455
KLHL14	gene28105	0.93	5.19376783099196e-06	0.000291451930350706		AGBL1	gene:ENSCSAG00000017210	1.448	3.27152990189018e-06	0.000134212276856571
CD22	gene29160	0.742	5.6707450910264e-06	0.000315609501377617		Nan	gene:ENSCSAG00000005272	2.004	3.2839901518757e-06	0.000134315197211716
PLCG2	gene31111	0.697	5.77441538226657e-06	0.000320067595474204		KALRN	gene:ENSCSAG00000007752	1.168	3.30934052996373e-06	0.000134943109162902
DST	gene7864	0.799	6.65500116089475e-06	0.000366512000946756		SLCO5A1	gene:ENSCSAG00000013880	0.879	3.75311181606476e-06	0.000152119369914193
LOC107129497	gene7528	1.392	6.81940722259238e-06	0.000370430200331218		SLC38A11	gene:ENSCSAG00000015496	1.349	4.09420977038326e-06	0.000162528086090773
STAP1	gene9572	1.006	7.27262057826697e-06	0.000391913442273276		GALNT13	gene:ENSCSAG00000015977	2.041	4.10651143179763e-06	0.000162538371832764
LITAF	gene30378	1.074	7.54857908957849e-06	0.000403581511954629		SLC14A2	gene:ENSCSAG00000017951	1.726	4.11951286956836e-06	0.000162576214036737
ZNF385A	gene19049	1.365	7.78537901111565e-06	0.000412990027230276		BEND5	gene:ENSCSAG00000001256	0.932	4.19503745400822e-06	0.000165074112293729
KMO	gene133	1.22	7.86242181993011e-06	0.000415454040134828		CNTN4	gene:ENSCSAG00000011111	1.614	4.97046283748538e-06	0.000194453150485624
LOC102125630	gene21428	3.001	9.01470594029113e-06	0.000469041021720895		SLC13A3	gene:ENSCSAG00000014859	1.964	5.06299690515541e-06	0.000197500778118158
HDAC9	gene6089	0.784	9.30109805797647e-06	0.000482095082547024		Nan	gene:ENSCSAG00000018526	2.994	5.10013864305791e-06	0.000198376286067298
TUFT1	gene1386	1.142	9.46682068235273e-06	0.000488819105955704		SPI1	gene:ENSCSAG00000005757	0.705	5.21983707155856e-06	0.000201948641623563
LOC102139994	gene8219	0.894	1.05618310161428e-05	0.000535185317907533		EGFLAM	gene:ENSCSAG00000016988	1.849	5.22190678866589e-06	0.000201948641623563
DFNB31	gene24524	1.03	1.09470461959239e-05	0.000548564159928583		LARGE1	gene:ENSCSAG00000008233	1.203	5.24444140745839e-06	0.000202240644789903
IQSEC1	gene4596	0.641	1.30918771042279e-05	0.000637231867653818		DGKB	gene:ENSCSAG00000013378	1.392	5.35258611344923e-06	0.000205238223787569
LOC102134974	gene12612	3.742	1.52761293648225e-05	0.000726932368601979		PLXNB2	gene:ENSCSAG00000004926	0.632	5.42099294054224e-06	0.000207272356143055
LOC102141751	gene14125	1.092	1.53094740368311e-05	0.000726932368601979		FBN2	gene:ENSCSAG00000014330	1.737	5.76192552545245e-06	0.000218451429261325
RAI14	gene10602	1.755	1.54115063793886e-05	0.000727323472270097		ANO4	gene:ENSCSAG00000003436	1.53	5.78360453295324e-06	0.000218659132720644
KIAA0226L	gene27341	0.867	1.59513206196764e-05	0.000748652685490417		KIRREL3	gene:ENSCSAG00000002248	1.82	5.81874562793503e-06	0.000219373211564914
PPP3CA	gene9773	0.78	1.59874284824905e-05	0.000748652685490417		DSE	gene:ENSCSAG00000015723	1.054	6.01911033701909e-06	0.000225666478385407
PLEKHG1	gene7492	0.676	1.83832120007167e-05	0.00084091256466167		ALDH2	gene:ENSCSAG00000002555	0.808	6.12495750713787e-06	0.000227737056401763
PLEK	gene21681	0.767	1.88806419682006e-05	0.000857522133539011		FAM49A	gene:ENSCSAG00000007902	0.686	6.11463468250867e-06	0.000227737056401763
FDCSP	gene9533	2.231	1.99497580138508e-05	0.000897078522609582		LRP12	gene:ENSCSAG00000011833	0.765	6.0969765856149e-06	0.000227737056401763
LOC102146822	gene22885	0.709	2.15879904432493e-05	0.000954934560975003		UST	gene:ENSCSAG00000017203	0.839	6.31744655853956e-06	0.000232968787433356
L3MBTL3	gene7298	0.683	2.28698453834804e-05	0.00100663730372915		PID1	gene:ENSCSAG00000007047	1.094	7.00446081424095e-06	0.000255511371918406
CASP10	gene20701	0.929	2.48860413542438e-05	0.00108610278923837		EPB41L3	gene:ENSCSAG00000017587	0.862	7.24429036020833e-06	0.000262839212343365
GAB2	gene23578	0.846	2.52924310906408e-05	0.00109385737009841		THSD7A	gene:ENSCSAG00000013288	1.748	7.73453143514495e-06	0.00027690443177759
LOC102139381	gene21404	1.808	2.64406602137215e-05	0.00113020050424652		GABRB2	gene:ENSCSAG00000010344	1.397	8.040665684887e-06	0.000285591749339263
PHACTR1	gene8774	0.88	2.68676100665636e-05	0.00114376847869572		FGD2	gene:ENSCSAG00000010412	1.101	8.18945117914582e-06	0.000290112920117929
LOC107127367	gene2208	0.848	2.77470304027611e-05	0.00116657793458048		SPOCK1	gene:ENSCSAG00000013337	1.539	8.28775120230538e-06	0.000292826643920198
CTNNA2	gene21541	1.015	3.22120299473552e-05	0.00132960293825253		FCER2	gene:ENSCSAG00000008317	0.849	8.36844735671453e-06	0.00029490583282918
FAM81A	gene12478	0.82	3.32809123728069e-05	0.00136955996976581		UNC5D	gene:ENSCSAG00000015773	1.786	8.40761968551925e-06	0.000295514695040243
KIAA1147	gene6659	0.774	3.34772218270325e-05	0.00136999315875056		EFR3B	gene:ENSCSAG00000008553	1.084	9.00766708234335e-06	0.0003141511178563
PDE1A	gene20546	1.115	3.49722226607731e-05	0.00142619454574564		DSCAM	gene:ENSCSAG00000008297	1.326	9.10918330974066e-06	0.000316872801885489
HPS3	gene3638	0.777	3.52634529314385e-05	0.00143376554134412		JADE3	gene:ENSCSAG00000013759	1.09	9.18095417757725e-06	0.000317860974253342
AFF3	gene21230	0.603	3.69727389312612e-05	0.00149036068445108		ATP8A2	gene:ENSCSAG00000017997	1.165	9.1846914098543e-06	0.000317860974253342
SYPL1	gene6357	0.76	3.6984650269515e-05	0.00149036068445108		EPHB2	gene:ENSCSAG00000000916	1.318	9.39017052108952e-06	0.000322491428812074
CTSH	gene12773	0.683	3.84020270548483e-05	0.00152932412728692		CCDC33	gene:ENSCSAG00000014181	1.834	9.37310605340261e-06	0.000322491428812074
XBP1	gene17174	0.849	4.08554268099682e-05	0.00159889537775034		Nan	gene:ENSCSAG00000018284	0.957	9.42194752663553e-06	0.000322761486718274
CLECL1	gene18496	1.605	4.08447470723359e-05	0.00159889537775034		MAML3	gene:ENSCSAG00000003524	0.757	9.81176329955978e-06	0.000333575237416016
RNF150	gene10040	1.041	4.39167490044375e-05	0.00170396986137218		Nan	gene:ENSCSAG00000004212	0.913	9.79429440654392e-06	0.000333575237416016
RHOBTB1	gene16186	0.924	4.64339140867198e-05	0.00179139929914106		GRIK3	gene:ENSCSAG00000001105	1.507	1.00626705717133e-05	0.000341245891222148
TSPAN3	gene12736	0.833	4.71311049630883e-05	0.00181314562435903		KCND3	gene:ENSCSAG00000001583	1.54	1.01740547277616e-05	0.000343298041651496
CTNND2	gene10502	1.237	4.77794753349624e-05	0.00183289625719997		C8orf34	gene:ENSCSAG00000013900	1.391	1.02319243621467e-05	0.000344389733456093
CD9	gene18371	1.322	5.08137866794678e-05	0.00193834613232352		COBL	gene:ENSCSAG00000016032	1.679	1.07763143309031e-05	0.000359130653146172
KYNU	gene20245	1.069	5.18675939817479e-05	0.00197300259459982		PCSK2	gene:ENSCSAG00000011663	1.656	1.0874746065812e-05	0.000360630092506793
CD79A	gene29391	0.783	5.33005726513636e-05	0.00200504647259146		Nan	gene:ENSCSAG00000016302	1.262	1.12401571899438e-05	0.000371707568545413
LOC107128321	gene30668	2.328	5.62632400468465e-05	0.00209330082146897		RASGRP3	gene:ENSCSAG00000011850	0.726	1.15064893016148e-05	0.000377866389547191
TMEM154	gene10120	0.648	5.66450106948731e-05	0.00209601974178849		KIAA1147	gene:ENSCSAG00000008128	0.849	1.20121885104662e-05	0.000391614754410053
HS6ST3	gene27615	1.318	5.66274133418293e-05	0.00209601974178849		ADAMTS9	gene:ENSCSAG00000011951	1.939	1.23775977237067e-05	0.00040062454790616
LOC102138750	gene8648	0.653	5.78405781608885e-05	0.00213444307452409		HSPA12A	gene:ENSCSAG00000004829	0.887	1.26847285982323e-05	0.000407632814024623
TSPYL5	gene15026	0.982	6.04561891566165e-05	0.00221292465969502		KCNJ6	gene:ENSCSAG00000008472	1.501	1.30566301971013e-05	0.000417595587133357
CD86	gene4667	1.047	6.04334278438672e-05	0.00221292465969502		PTPRZ1	gene:ENSCSAG00000010610	1.853	1.33664857736876e-05	0.000426495173729223
LOC102131081	gene17357	0.794	6.26473594134603e-05	0.00228696543235159		Nan	gene:ENSCSAG00000017884	1.569	1.34907331686314e-05	0.000429444399945796
PLEKHA2	gene14574	0.611	6.52414241284578e-05	0.00236260943910522		SEL1L3	gene:ENSCSAG00000016666	0.476	1.35332400073465e-05	0.000429783859715661
LOC102144591	gene25310	0.941	6.61905779434522e-05	0.00239060651189383		SDK1	gene:ENSCSAG00000017635	1.109	1.38237703216516e-05	0.00043797987800782
PIKFYVE	gene20786	0.639	7.0906690863662e-05	0.00254738852362045		EVI5	gene:ENSCSAG00000001470	0.663	1.38623636162291e-05	0.00043817405556966
ANK1	gene14601	1.284	7.52829701523741e-05	0.00269037561755063		TENM4	gene:ENSCSAG00000003773	1.352	1.41739657700568e-05	0.000445934769227171
HTR1F	gene4912	0.804	7.81888984873794e-05	0.00277233744506165		APCDD1	gene:ENSCSAG00000017546	0.963	1.43325906635746e-05	0.000449876688805271
PTPN6	gene18412	0.565	8.16877651709811e-05	0.00288135026239461		HLA-DMA	gene:ENSCSAG00000009436	0.878	1.45306671658732e-05	0.000451890356538689
GGA2	gene30490	0.588	8.20962965318681e-05	0.00288825830803826		KMO	gene:ENSCSAG00000009486	1.165	1.45051512241651e-05	0.000451890356538689
CIITA	gene30366	0.711	8.52199018587114e-05	0.00299040379132119		Nan	gene:ENSCSAG00000017947	0.674	1.45265527245001e-05	0.000451890356538689
CHD7	gene14728	0.617	8.59769049920593e-05	0.00300919167472207		Nan	gene:ENSCSAG00000010267	2.042	1.54869941855664e-05	0.000478324852454438
FAM65A	gene30912	0.869	8.725565487847e-05	0.00304609715488335		PAPPA	gene:ENSCSAG00000013073	1.551	1.58786186336445e-05	0.000483778139273815
UBE2J1	gene7656	0.68	8.96613296382241e-05	0.00311406868666773		BLK	gene:ENSCSAG00000016926	0.664	1.58454956814082e-05	0.000483778139273815
FAM49A	gene22161	0.764	9.16218338275862e-05	0.00317404210045566		PIEZO2	gene:ENSCSAG00000017522	1.254	1.5798335286998e-05	0.000483778139273815
MVB12B	gene25297	0.857	9.19686793210074e-05	0.0031779508019829		Nan	gene:ENSCSAG00000013005	1.526	1.60746331135458e-05	0.000488647124174613
TLR7	gene31311	1.508	9.62356679692308e-05	0.00331695525640141		NTNG1	gene:ENSCSAG00000001523	1.863	1.62489785577816e-05	0.000491125258336647
LY75	gene20348	0.671	9.89503843071138e-05	0.00340188916174837		PDE3A	gene:ENSCSAG00000008069	1.629	1.62653175132608e-05	0.000491125258336647
TTN	gene20524	1.112	9.95804916040751e-05	0.00341490675753369		TMC2	gene:ENSCSAG00000010896	1.623	1.63987548439964e-05	0.000494049094038884
NUP62CL	gene32177	1.071	0.000102044442200286	0.00347309154155359		CCR6	gene:ENSCSAG00000012111	0.884	1.66459901496792e-05	0.00049926873122271
CDK14	gene6236	1.016	0.000127545316888347	0.00425568895170454		HLA-DRA	gene:ENSCSAG00000009368	0.6	1.70536761350638e-05	0.000508109198222862
C3	gene28561	1.806	0.000134821327036773	0.00447646362141658		PTPRT	gene:ENSCSAG00000014014	1.309	1.76096291321395e-05	0.00052122185174668
LIPN	gene16257	1.988	0.000141399347801933	0.0046381718433581		Nan	gene:ENSCSAG00000017949	0.789	1.8294377388234e-05	0.000539124916176844
PLD5	gene120	1.076	0.00015061840954545	0.00488161814230837		ITGAM	gene:ENSCSAG00000005696	1.038	1.90858753446876e-05	0.000558789716978847
TNFRSF13C	gene16915	0.833	0.000152709756942089	0.00493761547446089		ZNF318	gene:ENSCSAG00000011718	0.566	1.94456233315386e-05	0.000566863019666905
WHAMM	gene12827	0.73	0.000157638570580379	0.00508487360684454		CEP112	gene:ENSCSAG00000004099	0.69	1.95882190645194e-05	0.000569789208434953
VAV2	gene24306	0.705	0.00016034826461853	0.00512359866710501		NAIP	gene:ENSCSAG00000015702	0.813	2.09745881796377e-05	0.000608804336904451
S1PR1	gene1809	0.948	0.000164697197270906	0.00523791086402554		PCDH15	gene:ENSCSAG00000007212	1.358	2.16990941883682e-05	0.00062848213360602
CCR6	gene7036	0.897	0.000166186535524832	0.00527292792623181		COL4A1	gene:ENSCSAG00000017470	1.484	2.19029208474368e-05	0.000631884079282281
ARRB1	gene23529	0.754	0.000167207836938937	0.00529162093982206		GGT5	gene:ENSCSAG00000010846	2.84	2.23459509703297e-05	0.000641709149460723
LOC102117012	gene8567	0.682	0.000168843413764624	0.00531993865179489		BMP2K	gene:ENSCSAG00000004496	0.554	2.25119985918645e-05	0.000645104978756679
CMTM8	gene3342	1.126	0.000171112518655883	0.00536653118555863		DNAH9	gene:ENSCSAG00000009179	1.365	2.3124438241819e-05	0.000658461061075592
SP140	gene20972	0.673	0.000173410704172979	0.00540118661162627		ATP2B2	gene:ENSCSAG00000010018	1.073	2.35914306539139e-05	0.000668958717551492
RGS18	gene551	1.68	0.000173143825775597	0.00540118661162627		KHDRBS2	gene:ENSCSAG00000013462	1.512	2.35922315740172e-05	0.000668958717551492
MDGA2	gene13451	0.966	0.000174283270131181	0.00541594235327559		RAB3C	gene:ENSCSAG00000016140	1.099	2.47885165871144e-05	0.000699938511247455
FAT3	gene23682	1.033	0.000175252131754685	0.00543361632243979		DNAH11	gene:ENSCSAG00000013803	1.487	2.53807244194396e-05	0.000712190514530512
CCDC141	gene20525	1.268	0.000180144759726669	0.00557258732821905		TXNDC16	gene:ENSCSAG00000015051	0.631	2.56555441732006e-05	0.000718408464119687
NRXN3	gene13838	0.847	0.000181799581756779	0.00559827283505003		TSPAN33	gene:ENSCSAG00000009943	0.715	2.60017509854568e-05	0.000726595513562546
C1H1orf54	gene1431	2.32	0.000184616565504759	0.00565912832485121		Nan	gene:ENSCSAG00000012297	1.811	2.65075600452266e-05	0.000736157485453547
KIAA1033	gene19660	0.598	0.000185811025461942	0.00565912832485121		PDE10A	gene:ENSCSAG00000012225	1.707	2.78590916202847e-05	0.000770520818850375
MEFV	gene30274	2.2	0.000192817562062973	0.00583176501740572		LCE5A	gene:ENSCSAG00000001838	1.873	2.8597269841981e-05	0.000784506811091906
CD40	gene18046	0.912	0.000193738248851576	0.00583362620710511		WNT7A	gene:ENSCSAG00000009439	2.247	2.87806747179932e-05	0.000787936646386924
RNF144A	gene22231	0.65	0.000200054929149441	0.00598402188953613		ETV5	gene:ENSCSAG00000014046	1.123	2.90822267174034e-05	0.000794580595151403
OGFRL1	gene7812	1.114	0.000209177155846777	0.00621581132691298		PRICKLE2	gene:ENSCSAG00000011960	1.303	2.98404316283221e-05	0.000813649102398915
VAV3	gene1782	0.559	0.000209782994534006	0.00622020320037512		GFRA1	gene:ENSCSAG00000004880	1.743	3.0331350283033e-05	0.000823954463587977
LPL	gene14376	1.411	0.000221674576630052	0.00651838892020631		ITGA8	gene:ENSCSAG00000012859	0.667	3.07870955716031e-05	0.000832732322504864
ABHD6	gene4372	0.833	0.000221759623058565	0.00651838892020631		GNAO1	gene:ENSCSAG00000005143	1.168	3.19724770784064e-05	0.000861342361531439
ANKRD62	gene28300	1.884	0.00022319702124607	0.00654646986721734		C3	gene:ENSCSAG00000009476	1.582	3.33020306333013e-05	0.000891820451304897
MPPED2	gene23052	1.241	0.000223892298500798	0.00655270994319147		MCTP2	gene:ENSCSAG00000016995	0.549	3.35890341947922e-05	0.000895950977326306
DKK2	gene9824	1.22	0.000231869388649214	0.00673808729789561		RGS7	gene:ENSCSAG00000009524	1.501	3.40472706422939e-05	0.000906382666388642
LOC102138348	gene16363	1.453	0.000240851865599685	0.00695908156349727		Nan	gene:ENSCSAG00000016424	1.333	3.62631092530765e-05	0.00095432686280686
TMEM178B	gene6654	1.115	0.000240339454290797	0.00695908156349727		ASTN1	gene:ENSCSAG00000011998	1.352	3.85207015842019e-05	0.0010075850955077
CPPED1	gene30389	0.647	0.000241569769001287	0.00696500522937892		STXBP5L	gene:ENSCSAG00000007174	1.299	3.87623640041659e-05	0.00101194511985344
RASSF4	gene15839	1.064	0.00024798305336839	0.0071196825893081		EYA2	gene:ENSCSAG00000014885	1.557	3.95388524146895e-05	0.00102823871106178
TP73	gene3084	0.969	0.000252600239597224	0.00720653624733257		HYDIN	gene:ENSCSAG00000004329	1.251	3.96421185408877e-05	0.00102894168066608
LIPA	gene16266	1.002	0.000256643895584773	0.00727604196668314		EPHA7	gene:ENSCSAG00000017268	2.03	3.98760019161635e-05	0.00103296846277532
MN1	gene17182	1.239	0.000257485731857617	0.00728470049713843		LRFN5	gene:ENSCSAG00000015372	2.084	4.13746188465323e-05	0.00106166013416663
FCHSD2	gene23479	0.631	0.000258182468679691	0.00728922645461582		Nan	gene:ENSCSAG00000015792	0.551	4.22937973585341e-05	0.00108148720689251
CTSS	gene1417	0.67	0.000263655226324432	0.0073823463370841		LAT2	gene:ENSCSAG00000018196	0.626	4.24531043484249e-05	0.00108315604799752
ELFN2	gene17027	0.892	0.000275529868182872	0.0076361134896396		TM6SF1	gene:ENSCSAG00000017300	0.815	4.29228870190955e-05	0.00109101733728198
FER	gene11172	0.678	0.000278521470636841	0.00770330258910041		OCA2	gene:ENSCSAG00000006478	0.97	4.3279962961527e-05	0.00109596559116647
LOC102127136	gene21437	2.385	0.000288882524837911	0.00795745372677249		BNC2	gene:ENSCSAG00000009282	1.375	4.31993528503628e-05	0.00109596559116647
CASS4	gene18136	0.937	0.000290464360014146	0.00796869900806485		SULF1	gene:ENSCSAG00000013889	1.985	4.39207257284613e-05	0.00110390695559971
RUFY3	gene9517	0.646	0.000291722802153136	0.00798708801056368		FNBP1L	gene:ENSCSAG00000001478	0.998	4.44754853944333e-05	0.00111243762530092
FCER2	gene28592	1.046	0.000293859214060827	0.00802939260954935		FSTL5	gene:ENSCSAG00000003200	1.275	4.45073955443798e-05	0.00111243762530092
RPL11	gene2785	0.584	0.000315012400881134	0.00857288257307777		PKIG	gene:ENSCSAG00000014180	0.772	4.43670839058603e-05	0.00111243762530092
VWA3B	gene21208	0.888	0.000338945870376535	0.00915086465151758		GABRB1	gene:ENSCSAG00000017141	1.681	4.49516595946283e-05	0.00112146497143937
CCDC50	gene3268	0.604	0.000340398998667657	0.00915369980575599		MAGI1	gene:ENSCSAG00000011889	1.285	4.54741340849492e-05	0.00113032115606733
EYA2	gene18060	0.96	0.000349867752367412	0.009334389149606		DOCK7	gene:ENSCSAG00000001341	1.209	4.58148313424814e-05	0.00113669628424535
ABCA4	gene1873	1.363	0.00036219370470578	0.00962542174149606		DRAM2	gene:ENSCSAG00000001569	0.69	5.14193029603054e-05	0.00126643491250956
MMP9	gene18042	2.49	0.00036655193001465	0.0096980680642384		HTR2A	gene:ENSCSAG00000017748	2.631	5.16095132840909e-05	0.00126880437303347
LOC102124254	gene14911	2.332	0.000369968503210656	0.00975567431767128		DMXL2	gene:ENSCSAG00000011292	0.926	5.3915616382399e-05	0.00132068797516014
MARCKS	gene7177	1.207	0.00037230631936079	0.00977934200564706		USH2A	gene:ENSCSAG00000015644	1.19	5.41525949745633e-05	0.00132408980864435
SEL1L3	gene9227	0.7	0.000378249114976823	0.00989715410671532		TNC	gene:ENSCSAG00000012989	1.938	5.43239098507317e-05	0.00132587669304761
SMIM14	gene9300	0.632	0.000387105878857705	0.0100706855074476		SLC8A3	gene:ENSCSAG00000013018	1.665	5.4558917045696e-05	0.00132920885084072
SUSD1	gene24564	0.869	0.000391148203992759	0.0101306843309088		SYPL1	gene:ENSCSAG00000011430	0.646	5.49204995957025e-05	0.00133320500547338
LOC102127903	gene21438	1.807	0.000394797687624312	0.0101733445881179		RAB30	gene:ENSCSAG00000003704	0.679	5.51330269289027e-05	0.00133596133655189
CREB3L2	gene6610	0.704	0.000400633298523713	0.0102969867542269		ANTXR1	gene:ENSCSAG00000014972	1.335	5.82268251760007e-05	0.00140337046321515
KLHL33	gene13070	2.11	0.000406182367106742	0.0103923090762375		Nan	gene:ENSCSAG00000004410	1.61	6.1002958984088e-05	0.00145726891576679
IFNGR1	gene7378	0.757	0.000406356120727695	0.0103923090762375		GRIN2B	gene:ENSCSAG00000008518	1.249	6.11135062755937e-05	0.00145733037844821
MNDA	gene1131	1.123	0.000408697504678337	0.0104325415667891		DSCAML1	gene:ENSCSAG00000002669	1.591	6.27271181201563e-05	0.00148531212853991
LOC102131401	gene21417	1.983	0.000412030390116774	0.0104978849864649		OPCML	gene:ENSCSAG00000002147	1.385	6.31520289989192e-05	0.00149275470297445
LOC102143543	gene21436	1.761	0.00041722998298564	0.0106104553725562		ABLIM3	gene:ENSCSAG00000011859	1.426	6.39250176045348e-05	0.00150312885471848
UBA52	gene28952	0.572	0.000433243100206557	0.0109765695910542		HHAT	gene:ENSCSAG00000015291	1.198	6.56264263949999e-05	0.00153245653469431
LOC102122685	gene12467	0.73	0.00043595793740936	0.0110247835940766		PLCE1	gene:ENSCSAG00000006211	1.31	6.79777138615921e-05	0.00157645224053249
NRGN	gene24066	1.502	0.000443728346211462	0.0112004292593897		SLC6A11	gene:ENSCSAG00000009991	1.817	6.90146676675253e-05	0.00159775466468026
LRP2	gene20406	1.63	0.000446279318064176	0.0112439204810974		CTSZ	gene:ENSCSAG00000015592	0.693	7.07522467702791e-05	0.00163238132420249
KCNH3	gene18899	0.871	0.000472402921698087	0.0117710672966239		Nan	gene:ENSCSAG00000010821	1.535	7.14954160433714e-05	0.00164671267975663
EPB41L2	gene7302	0.631	0.000478239542240526	0.0118946757941874		Nan	gene:ENSCSAG00000014154	0.857	7.81466484077779e-05	0.0017756655110434
ICOSLG	gene5026	0.971	0.000503376768405349	0.0122947059621306		NTM	gene:ENSCSAG00000002149	1.447	7.94617065411319e-05	0.00179476433585026
CSF1R	gene11635	1.08	0.000508623094686715	0.0123783183258882		IFI30	gene:ENSCSAG00000005389	0.607	7.95190837103399e-05	0.00179476433585026
CD37	gene29654	0.513	0.00051476289559658	0.0125053311667291		SNX29	gene:ENSCSAG00000008198	0.494	7.94494502368988e-05	0.00179476433585026
CD24	gene7563	1.661	0.000518241685223723	0.0125673608666753		GLI2	gene:ENSCSAG00000016668	2.297	7.9176082940128e-05	0.00179476433585026
TLR10	gene9286	1.025	0.00053343206989701	0.0128896930768708		CACNA1C	gene:ENSCSAG00000011336	1.016	8.08299715890981e-05	0.00181827021089676
BMP4	gene13516	1.496	0.000535542227642786	0.012917697071739		LAMA2	gene:ENSCSAG00000016545	1.252	8.26668025237021e-05	0.0018534116838246
FARP2	gene21129	0.733	0.00053923240528206	0.012983645503068		Nan	gene:ENSCSAG00000011865	1.171	8.38844455587617e-05	0.00187448404256061
EHD4	gene12264	0.627	0.000544326422808255	0.013059987317555		PARM1	gene:ENSCSAG00000004720	0.735	8.62622427528115e-05	0.00191493666189917
CD55	gene770	0.614	0.000544040175049791	0.013059987317555		TPST1	gene:ENSCSAG00000018287	1.122	8.65848937640347e-05	0.00191894303962755
ZNF536	gene29082	0.996	0.000545533111117303	0.0130658547600934		PCBP3	gene:ENSCSAG00000007440	1.178	8.79895996839364e-05	0.00194552884630664
MPEG1	gene22764	0.791	0.000547574451718967	0.0130916567858161		LRRK1	gene:ENSCSAG00000016858	0.661	9.37331479287255e-05	0.00206688939048706
HECW2	gene20641	0.961	0.00056230996009228	0.0133967881720231		SPEF2	gene:ENSCSAG00000017093	1.506	9.50520418348073e-05	0.0020857235538335
TREML2	gene8067	0.809	0.000566110958670287	0.0134637247263441		CDH12	gene:ENSCSAG00000017239	1.563	9.51919470372259e-05	0.0020857235538335
MILR1	gene26680	0.796	0.000578048054100523	0.0136757710360368		MYO18B	gene:ENSCSAG00000010142	1.247	9.93244132133962e-05	0.00216572149457384
OXR1	gene15111	0.542	0.000590784883034019	0.0139285741520868		Nan	gene:ENSCSAG00000004203	1.284	0.000100704294272542	0.0021922675158008
DENND4A	gene12564	0.506	0.000598621903063119	0.014088882917846		OVCH1	gene:ENSCSAG00000007478	3.181	0.000100940421456623	0.00219386935330119
LRRK1	gene13017	0.646	0.0006235840225425	0.0146004672864261		STK32B	gene:ENSCSAG00000016248	1.106	0.000103703433647007	0.00224118913926669
ATP2B2	gene4562	1.07	0.000634290482200303	0.0147747251256949		NCF1	gene:ENSCSAG00000018236	0.597	0.000109309632021135	0.00233441788510959
BTK	gene32089	0.888	0.000638150022832294	0.0148391734761345		Nan	gene:ENSCSAG00000009309	0.488	0.00011043180952373	0.00235094342766844
RGS19	gene18274	0.761	0.000639947132828144	0.0148555248953952		F13A1	gene:ENSCSAG00000007361	1.111	0.000111889977804278	0.00237449533085588
CEPT1	gene1706	0.572	0.000646898385400105	0.0149912629244598		ADAMTSL3	gene:ENSCSAG00000017309	1.329	0.000113392343948495	0.00240260041801073
LOC107129058	gene5025	0.719	0.000662567946312851	0.0153021644743682		SNX9	gene:ENSCSAG00000013174	0.614	0.000114433823411818	0.00242086726424657
ENC1	gene10932	2.031	0.000669782691302225	0.0154425279251005		CACNG2	gene:ENSCSAG00000007884	1.406	0.000116612824586369	0.00246310374560599
SAT2	gene25638	1.121	0.000671751992672617	0.0154616814584646		TGFBI	gene:ENSCSAG00000013351	0.949	0.000116962705833213	0.00246663381348574
NDST1	gene11645	0.916	0.000673135911547795	0.0154673192535009		Nan	gene:ENSCSAG00000004217	0.683	0.000120462251297141	0.00252526467734269
TPD52	gene14872	0.572	0.000685499756225895	0.0156623369707356		EYA1	gene:ENSCSAG00000013796	1.997	0.000120730611067677	0.00252635822880688
AP1B1	gene17162	0.538	0.000685984867443418	0.0156623369707356		DLGAP2	gene:ENSCSAG00000017056	1.61	0.000121432644363375	0.00253711517178401
LOC102120185	gene27580	1.728	0.000688707089435469	0.0156623369707356		MYO3B	gene:ENSCSAG00000015047	1.613	0.000125001370251916	0.00260764064032475
PLXNB2	gene16799	0.629	0.000691984115863081	0.0156880539122214		MYO16	gene:ENSCSAG00000017472	1.256	0.000125281731640005	0.00260945606781659
RASAL2	gene425	1.077	0.000695538412493313	0.0157423527360986		SLC24A2	gene:ENSCSAG00000009459	1.361	0.000125865509848934	0.00261757594211258
ARPP21	gene3310	1.205	0.000701151921934196	0.015843000166167		TRPM3	gene:ENSCSAG00000008347	1.4	0.000126610014302211	0.00262900825082606
ADAM9	gene14578	0.898	0.000702689527779445	0.0158513684173503		SNX25	gene:ENSCSAG00000002975	0.501	0.000134620837786525	0.00278677522638762
LOC102135452	gene21963	1.722	0.000711122381952926	0.0159620528048277		DPYS	gene:ENSCSAG00000011841	2.218	0.000136287226374611	0.00281695052737844
DRAM2	gene1707	0.796	0.000717573308346627	0.0160537817583973		KYNU	gene:ENSCSAG00000016218	0.805	0.000137674736969172	0.00284127817258855
ROBO2	gene4945	0.874	0.000732906867890056	0.0162894848869836		ADAM19	gene:ENSCSAG00000010615	0.553	0.00013853353654018	0.00285463685905772
ST6GALNAC3	gene2061	0.533	0.000739439821499238	0.016381064887373		PDE8B	gene:ENSCSAG00000015317	0.948	0.000138859718527261	0.00285699637341836
ATP8B1	gene27943	1.395	0.000739153618881071	0.016381064887373		SCN8A	gene:ENSCSAG00000005859	1.468	0.000140771069570343	0.00289191343377614
LOC102144086	gene12497	2.182	0.000764164785732109	0.0168737525044586		PTCHD4	gene:ENSCSAG00000012696	1.726	0.000141951803621069	0.00291173783202669
RP2	gene31580	0.955	0.000810515739143677	0.017752909254147		FHOD3	gene:ENSCSAG00000017927	1.072	0.000146559517094494	0.00300169013994595
RGS9	gene26698	0.621	0.000858226635806319	0.018588066529904		NYAP2	gene:ENSCSAG00000007681	1.535	0.000147087706951915	0.00300794360716666
ATP10D	gene9347	0.577	0.000868665457735514	0.0187841989109049		WASHC4	gene:ENSCSAG00000002978	0.462	0.000153098538304147	0.00310559535435565
TCL1A	gene13991	1.189	0.0008703989084834	0.0187917602181313		CHRDL1	gene:ENSCSAG00000008818	2.089	0.000153243424909303	0.00310559535435565
IRS2	gene27709	0.771	0.000881478916134851	0.0190007677477957		DENND3	gene:ENSCSAG00000009555	0.616	0.000154933304726725	0.00313513465351815
LOC102117546	gene3429	0.56	0.000908459509479154	0.0194588014806418		Nan	gene:ENSCSAG00000017984	1.404	0.000160327428340018	0.00321536300193941
PELI2	gene13547	0.883	0.000936331411121591	0.0200170049451802		TLE1	gene:ENSCSAG00000007687	0.824	0.000163446567479284	0.00327305388912151
GLI2	gene20140	1.177	0.000997818571452816	0.0210736799383036		Nan	gene:ENSCSAG00000017140	2.085	0.000164535884929824	0.0032851195841684
LOC102124048	gene21231	0.861	0.000997007046976181	0.0210736799383036		COLEC12	gene:ENSCSAG00000017628	1.422	0.000166491060245667	0.0033192464403778
AFF1	gene9671	0.479	0.00100651268981669	0.0211585794546604		ADAM22	gene:ENSCSAG00000012435	1.271	0.00016713010846509	0.00332707238046211
PKIG	gene17989	0.664	0.00104783875699782	0.0218581418126426		PREX2	gene:ENSCSAG00000013937	1.302	0.000167650379956918	0.00333251425372388
FCGR2B	gene1025	1.13	0.00105718913963417	0.0219836846291202		SLC25A21	gene:ENSCSAG00000015457	1.541	0.000167913061462338	0.00333282733905466
TMCC3	gene19545	0.565	0.00105653581584399	0.0219836846291202		SLIT3	gene:ENSCSAG00000010139	1.277	0.000168216953878731	0.00333286337161937
UTS2B	gene3269	1.616	0.00107108937585623	0.0222067079757674		GABBR2	gene:ENSCSAG00000011034	1.001	0.000168408744124206	0.00333286337161937
CDH12	gene10544	0.898	0.00108531690911243	0.0224331866449722		Nan	gene:ENSCSAG00000014313	1.299	0.000173721064871338	0.00343296224387768
GPR155	gene20472	0.762	0.00112102874456585	0.023036754407206		DPP6	gene:ENSCSAG00000006540	1.031	0.000174967188850416	0.00344749218673587
GRM8	gene6490	0.782	0.0011229993680096	0.023036754407206		ZNF215	gene:ENSCSAG00000004376	0.684	0.000175365851096723	0.00345031033856045
JADE3	gene31581	1.023	0.00112899314047882	0.0231247765425376		ADGRE1	gene:ENSCSAG00000009172	2.06	0.000175661631968452	0.00345109904902211
GZMB	gene13292	0.923	0.00113474831271832	0.0232076537450525		MROH5	gene:ENSCSAG00000009511	1.907	0.000178452145922888	0.00349460648344856
LPAR6	gene27355	0.752	0.00113720226914382	0.0232228673909369		PTPRG	gene:ENSCSAG00000012056	1.326	0.000178652920914241	0.00349460648344856
LOC102139776	gene21402	1.956	0.00114117100753034	0.0232287913342141		STX7	gene:ENSCSAG00000016672	0.489	0.000178285854061134	0.00349460648344856
TGFBR2	gene3356	0.458	0.00114311186471036	0.0232287913342141		TGM3	gene:ENSCSAG00000010799	2.549	0.000180365804120912	0.00351824118818731
PTPN20	gene15893	2.056	0.00115775466080903	0.0233615279253888		GRB14	gene:ENSCSAG00000015536	1.794	0.000180903858976216	0.00351824118818731
LYZ	gene19293	0.976	0.00116486323438468	0.0234353225525096		NTRK3	gene:ENSCSAG00000017205	1.085	0.000180423395033635	0.00351824118818731
C1QB	gene2803	1.129	0.00117260723118525	0.0235214271779847		CD1C	gene:ENSCSAG00000002389	0.629	0.000184379796972721	0.00357553752836325
CRYBG3	gene4879	1.407	0.00118001251946383	0.0236350590181693		CPNE5	gene:ENSCSAG00000010340	1.545	0.000186977494593323	0.00361552327296001
ERP29	gene19763	0.597	0.00121786641747985	0.0242857943456335		MTHFD2	gene:ENSCSAG00000015542	0.739	0.000195048690111248	0.00374476837899219
CACNA2D4	gene18317	1.273	0.00125346642356946	0.024886073146306		SYT6	gene:ENSCSAG00000001648	2.178	0.000197769897341751	0.00378624156655549
NAGK	gene21634	0.718	0.00125768714763138	0.0249334181968381		AK8	gene:ENSCSAG00000014967	1.685	0.00019851059838114	0.00378967121124504
USH2A	gene861	0.881	0.00128430729949891	0.0253133427100076		THBS4	gene:ENSCSAG00000015181	2.583	0.0002016364168871	0.0038384862041258
RBM47	gene9310	0.916	0.00128244566096731	0.0253133427100076		CDK15	gene:ENSCSAG00000010541	1.968	0.000203048637401879	0.00385992599861008
SEMA7A	gene12677	0.577	0.00128770218321083	0.0253434719536277		KCTD12	gene:ENSCSAG00000018622	1.581	0.000204496686468986	0.00387653339504481
CNTNAP2	gene6815	0.682	0.00129802737737952	0.0255097131473428		CEP126	gene:ENSCSAG00000003230	2.312	0.000205712447395423	0.00389411066268728
LOC107126621	gene18320	1.509	0.00131987536736935	0.0259016004174505		ZNRF3	gene:ENSCSAG00000009939	1.105	0.00020648818803829	0.0039007675271424
LAPTM5	gene2639	0.486	0.00132372473286521	0.0259022793549129		SYNPO2	gene:ENSCSAG00000003754	1.72	0.000207393768685135	0.00390403583813567
RTP1	gene3296	2.002	0.00132297215472366	0.0259022793549129		CD38	gene:ENSCSAG00000016422	0.569	0.000207317733554193	0.00390403583813567
KCNE3	gene23507	0.915	0.00132874469538439	0.0259630977889496		SUGCT	gene:ENSCSAG00000015289	0.753	0.000211679595241466	0.00397916364481068
NRXN1	gene21816	0.893	0.00133308107678882	0.0260104037683796		ADAM9	gene:ENSCSAG00000015373	1.2	0.000219891063409321	0.00411632410934203
CD180	gene10866	0.833	0.00134353837409286	0.0261768308754391		AGMO	gene:ENSCSAG00000013403	1.505	0.000221426522495113	0.00413932655694811
MOB1A	gene21595	0.524	0.0013577081788473	0.0264150101271438		CNTNAP5	gene:ENSCSAG00000016779	1.017	0.000224543925941582	0.00419179719008786
VCAN	gene11034	1.129	0.00136927412338594	0.0266019207375982		VCAM1	gene:ENSCSAG00000001511	1.012	0.000226136894024058	0.00420668158926141
STK17B	gene20639	0.447	0.00138675292515911	0.0268646287070766		ST8SIA2	gene:ENSCSAG00000017015	2.536	0.000225926227350749	0.00420668158926141
RTN4IP1	gene7569	0.75	0.00139718359082751	0.0270163892472981		PRKCE	gene:ENSCSAG00000013435	0.579	0.000227732354719231	0.00422792791147932
MANBA	gene9782	0.621	0.00139856565838369	0.0270163892472981		ZDHHC21	gene:ENSCSAG00000009169	1.006	0.000230957314863875	0.00425270242662718
UNC93B1	gene22440	0.647	0.00150569159028655	0.0288396217152206		IQCH	gene:ENSCSAG00000013352	1.337	0.000230545826044064	0.00425270242662718
NIPAL2	gene15038	1.379	0.00151437723459018	0.028964025984705		ZSCAN18	gene:ENSCSAG00000001608	3.057	0.000231339647120838	0.00425393898799721
MAGI2	gene6310	0.781	0.00151864573438031	0.0289651812821414		THRB	gene:ENSCSAG00000009750	1.516	0.000231779978082964	0.00425623723018471
LOC102129432	gene30674	2.263	0.0015397744906373	0.0292859069787879		ARHGAP26	gene:ENSCSAG00000012374	0.437	0.00023425623793615	0.00429003587981576
NR1D2	gene3397	0.86	0.00154271016965192	0.0293007050403819		Nan	gene:ENSCSAG00000007753	2.065	0.000238549911354573	0.0043450852274665
ITGA1	gene10735	0.999	0.00154584795654817	0.0293057823115167		Nan	gene:ENSCSAG00000012957	1.673	0.000241292686649406	0.00437732176304708
UBD	gene8376	1.717	0.00154872496761552	0.0293057823115167		CACHD1	gene:ENSCSAG00000001349	1.374	0.000244534983374047	0.00442424754772053
LOC107129340	gene6796	0.552	0.00159660325842129	0.0300407744344441		TMPRSS11F	gene:ENSCSAG00000005238	3.316	0.000247320959541262	0.00446327890766901
RPL37A	gene20836	0.607	0.00160250176858679	0.0300995491250466		TMEFF2	gene:ENSCSAG00000012029	1.685	0.000248119494482758	0.00446327890766901
ERGIC1	gene11834	0.545	0.00161029667674031	0.0302041835222836		BMPER	gene:ENSCSAG00000014898	1.46	0.000248033042062799	0.00446327890766901
LOC102124718	gene8644	0.585	0.00162873519375555	0.0304658731834715		BAIAP2L1	gene:ENSCSAG00000017756	2.047	0.000248091140147313	0.00446327890766901
BHMG1	gene29514	1.668	0.00167562924464226	0.0312569301404422		TINAG	gene:ENSCSAG00000013200	2.362	0.000269377568883046	0.00479655547125921
FGD4	gene18760	0.705	0.00170669632560183	0.0316624810132142		BCAS1	gene:ENSCSAG00000015313	1.73	0.00027264066090552	0.00483745220334227
IFNGR2	gene5170	0.716	0.0017396004816576	0.0321411898515785		Nan	gene:ENSCSAG00000016290	1.389	0.000273993502709693	0.00485313688460988
RARB	gene3389	0.83	0.0017686197664833	0.0326329571044065		HIP1R	gene:ENSCSAG00000002086	0.518	0.000276417975775024	0.00488966372088532
ESR1	gene7502	0.674	0.00177354171662804	0.032679371115073		SYT9	gene:ENSCSAG00000004391	0.853	0.000277820552286848	0.00490053865582506
CD47	gene4799	0.527	0.00179836099712239	0.0329133993812965		SV2C	gene:ENSCSAG00000015376	1.338	0.000278929074825019	0.00490196057671
L3MBTL4	gene28243	0.952	0.00180811496234054	0.0329797663940698		PARVA	gene:ENSCSAG00000004674	1.552	0.000285135211497901	0.00499936981193175
LOC102129412	gene4125	0.718	0.00181107194105327	0.0329797663940698		RHOJ	gene:ENSCSAG00000014013	1.787	0.000285583027709815	0.00499936981193175
LOC102122189	gene23579	1.747	0.00183454157550083	0.0333062494589589		SEMA5A	gene:ENSCSAG00000017328	0.701	0.00028539277072899	0.00499936981193175
FUT9	gene7621	1.425	0.00184904785880403	0.0334800932300782		ITGA9	gene:ENSCSAG00000014176	1.056	0.000288879112870105	0.00504398626960906
LOC102116268	gene21559	1.887	0.00189727256182075	0.0341710363256309		CLVS1	gene:ENSCSAG00000014326	1.434	0.000289536620615942	0.00504893510136094
TNNT3	gene22360	0.95	0.0019218499488269	0.0345678441126745		PPP3CA	gene:ENSCSAG00000004077	0.537	0.000292581560487382	0.00508888314677603
LOC102128602	gene23589	0.754	0.00193167337324812	0.0346711026649591		ALPL	gene:ENSCSAG00000000903	0.656	0.000295399796893737	0.005124692877474
POU2AF1	gene23826	0.53	0.00193893739357735	0.0346913963172337		PCSK6	gene:ENSCSAG00000016835	1.242	0.000304404228762011	0.00524718247203175
IRF8	gene31153	0.594	0.00194682515318691	0.0347409797375536		SMOC2	gene:ENSCSAG00000011975	1.491	0.000305385088875332	0.00525067840070109
TGFB2	gene869	1.476	0.00194652534771015	0.0347409797375536		Nan	gene:ENSCSAG00000017935	1.482	0.000315882342909253	0.00539678985094454
LOC102135060	gene20841	0.85	0.00198047618385247	0.0352951004943787		TMEM131	gene:ENSCSAG00000017278	0.399	0.000317417420985316	0.00540932188262476
HAPLN1	gene11036	1.728	0.00201276743181323	0.0356200848879751		PKHD1L1	gene:ENSCSAG00000011552	1.808	0.000317973578325052	0.00541196643966359
RCAN2	gene7964	1.265	0.00203327568617508	0.0358130788823056		ESRRG	gene:ENSCSAG00000015679	1.656	0.000328519547310945	0.00557739412585639
IQCK	gene30445	1.394	0.00204924790087037	0.036001017456429		ITGA11	gene:ENSCSAG00000013505	1.425	0.000339207667255073	0.00571791808246713
ADGRG4	gene32440	1.931	0.00205842643001377	0.0361155438237559		Nan	gene:ENSCSAG00000008043	1.148	0.000341078168256081	0.00574006488398045
LOC102140828	gene14160	1.26	0.00206226169817774	0.0361361469177467		CADPS	gene:ENSCSAG00000012025	1.028	0.000343531088412783	0.00577414582852718
AGBL4	gene2305	0.652	0.00208825027798747	0.0364504354435345		RBFOX3	gene:ENSCSAG00000002355	1.112	0.000353147751667962	0.00591656445439374
IRF5	gene6519	1.072	0.00211286561762443	0.0368327536422847		NOX3	gene:ENSCSAG00000013249	2.172	0.000353319326534886	0.00591656445439374
VCAM1	gene1817	1.228	0.00211649951316029	0.0368487992163035		LRP1	gene:ENSCSAG00000004953	0.628	0.000360081141023688	0.00601714754361063
OSBPL10	gene3349	0.564	0.00213279237716915	0.0369901921864075		MROH2B	gene:ENSCSAG00000016876	2.39	0.000360217471677957	0.00601714754361063
IMPACT	gene28156	1.175	0.00215152196952646	0.0372674341150119		ALK	gene:ENSCSAG00000011035	1.193	0.000360728953658677	0.00601824312426596
NT5C3A	gene5907	0.641	0.00218146774062613	0.0375943298448006		SPOCK3	gene:ENSCSAG00000003165	1.435	0.000361971019708963	0.00602929155155802
LRRTM4	gene21554	0.947	0.00219443992004824	0.0377607730419433		GSG1L	gene:ENSCSAG00000006403	1.034	0.00037301274591121	0.00618495458423047
LOC102117922	gene26889	1.24	0.00219668709154162	0.0377607730419433		MYRF	gene:ENSCSAG00000006452	0.845	0.000375413371984474	0.00621712181800546
PARVB	gene16868	0.568	0.00222283433691796	0.0380500092727396		DTX4	gene:ENSCSAG00000006082	1.895	0.000387281869139608	0.00639015084080354
BTG2	gene674	0.455	0.00222472071889214	0.0380500092727396		GAREM1	gene:ENSCSAG00000017879	1.155	0.000388680161397413	0.00640539211035517
SDC3	gene2637	1.143	0.002230314268913	0.0380976953104887		GEN1	gene:ENSCSAG00000007952	0.616	0.000396460444324355	0.00651647309086506
SOGA1	gene17902	0.775	0.0022364665872513	0.0381547942900411		CTSE	gene:ENSCSAG00000014873	3.702	0.000405574275340064	0.00662716222065962
WWC2	gene10310	0.959	0.00224085385265795	0.0381816754317378		NTN1	gene:ENSCSAG00000010359	1.165	0.000406934899305432	0.00664135469882153
CPNE5	gene8116	1.361	0.00229887050034042	0.0391211295671966		MTUS2	gene:ENSCSAG00000017964	0.842	0.000408303185156154	0.00665563778991861
LOC102127646	gene10054	1.732	0.00232512271103353	0.0394689580197942		PTPRR	gene:ENSCSAG00000004155	1.545	0.00041990863445265	0.00681190725866277
JAM3	gene24167	1.188	0.0023578501452577	0.0398749750592771		CASQ2	gene:ENSCSAG00000001685	2.073	0.00042338706023515	0.00684365886466325
RGS7	gene140	0.893	0.00239097371854798	0.0402347250283539		SCD5	gene:ENSCSAG00000004452	1.44	0.000422934524985254	0.00684365886466325
CNR2	gene2777	0.701	0.00239013431091153	0.0402347250283539		PIK3R6	gene:ENSCSAG00000010390	1.328	0.000438965282891941	0.00705323145618158
ARHGAP26	gene11563	0.482	0.00240469958354596	0.0403158275858694		ARMC4	gene:ENSCSAG00000011739	1.872	0.0004406457202135	0.00706730836551004
TTC9	gene13723	2.172	0.00243220832830756	0.04057664508405		MAPK4	gene:ENSCSAG00000018078	1.557	0.000440888615526373	0.00706730836551004
SCN10A	gene4011	4.95	0.00245039999432775	0.0408299778195962		ATP10D	gene:ENSCSAG00000017150	0.584	0.000448537411708549	0.00717287849032025
LOC102137881	gene21391	1.174	0.00255166679892397	0.0422580916212042		Nan	gene:ENSCSAG00000012082	1.469	0.000451475274483803	0.00721040105709878
FAM174B	gene12950	1.317	0.00257616008751373	0.0425599196939616		GDI2	gene:ENSCSAG00000013656	0.421	0.000451952233407836	0.00721040105709878
PRKCE	gene21862	0.523	0.00258298646620979	0.0425691216154478		Nan	gene:ENSCSAG00000011207	3.604	0.000453269057992701	0.00721227378064063
OTC	gene31496	1.825	0.0025811757499043	0.0425691216154478		TFEB	gene:ENSCSAG00000011274	0.562	0.00045367270058264	0.00721227378064063
KCNB2	gene14821	1.078	0.00263768054811149	0.043278127667563		DOCK3	gene:ENSCSAG00000014096	0.62	0.000453022071703343	0.00721227378064063
LOC102116305	gene25092	1.601	0.00263875476500311	0.043278127667563		CTIF	gene:ENSCSAG00000018021	0.606	0.00046921325091409	0.0074417993508666
KCNQ5	gene7800	0.423	0.0026446182353556	0.0433219730230748		FBN1	gene:ENSCSAG00000010524	1.163	0.000481500340853346	0.00760642722840302
MTPN	gene6603	0.508	0.00266323186433806	0.0435218877469444		PIK3C2B	gene:ENSCSAG00000014548	0.461	0.000481847468347379	0.00760642722840302
XKRX	gene32077	0.747	0.00268795211497952	0.0438203958240359		PPFIA2	gene:ENSCSAG00000003876	1.416	0.000487427039496105	0.00768551723373706
SELL	gene330	0.647	0.00270872264913864	0.0441060594428091		QSOX2	gene:ENSCSAG00000015745	0.61	0.000500724326250614	0.00787677882448081
CD93	gene17505	1.276	0.0027198358141939	0.0442339764751535		ADGRF5	gene:ENSCSAG00000012612	1.942	0.000510087435707712	0.00800540711598487
CMPK2	gene22234	0.918	0.00272622478127775	0.0442545838940712		MPEG1	gene:ENSCSAG00000019184	0.807	0.000509729034386528	0.00800540711598487
LOC107128543	gene32252	1.211	0.00277237231153898	0.0448734397982113		Nan	gene:ENSCSAG00000016483	1.142	0.000517573977300319	0.00811346802743601
RASGRP3	gene21966	0.57	0.00277859166403467	0.0449205652352272		CDS1	gene:ENSCSAG00000004368	0.829	0.00051858530561424	0.00811559638189249
PSD3	gene14369	0.799	0.00280768913825122	0.0453370017805607		IGSF21	gene:ENSCSAG00000000869	0.902	0.000523008336445662	0.00817018925579525
PDLIM1	gene16351	1.054	0.00282345099477834	0.0454833505445906		Nan	gene:ENSCSAG00000007484	1.851	0.000528293937381063	0.00822420216012942
GRIA2	gene10169	1.673	0.00287281580692258	0.0458435236874367		CAMK2A	gene:ENSCSAG00000011585	1.567	0.000530730046863935	0.00825260765267573
DNHD1	gene23300	1.234	0.00288222938417598	0.0459397594332275		NAV2	gene:ENSCSAG00000005106	0.926	0.00053245847773221	0.00826045065971452
ZNF395	gene14485	0.538	0.00290306606960904	0.0461635096314881		SGSM1	gene:ENSCSAG00000010256	1.625	0.000532059273059944	0.00826045065971452
HERC5	gene9695	0.557	0.00297050881997034	0.047015745658738		CDH8	gene:ENSCSAG00000004687	2.639	0.000542937690828016	0.0083748914435494
LUZP2	gene23085	1.104	0.00299267875630406	0.0473114988482063		Nan	gene:ENSCSAG00000007205	1.579	0.000542130222582133	0.0083748914435494
S100A1	gene1299	1.718	0.00307818812807589	0.0484377691532684		CNTN2	gene:ENSCSAG00000014592	0.971	0.000541470743147954	0.0083748914435494
JUP	gene26459	1.724	0.00309211247391763	0.048544378492256		CSF1R	gene:ENSCSAG00000011690	0.693	0.000546804763739479	0.00840572197743935
CLVS1	gene14730	1.165	0.00311815859673418	0.0486262522518328		SLC4A10	gene:ENSCSAG00000015652	1.289	0.000545563207625008	0.00840572197743935
ITGAX	gene30641	0.733	0.0031132764300282	0.0486262522518328		KIF13A	gene:ENSCSAG00000007634	0.787	0.000549394233580729	0.00842633405754443
FTL	gene29631	0.541	0.00312904114732489	0.0487297921796698		Nan	gene:ENSCSAG00000008163	2.08	0.000548938979681158	0.00842633405754443
TIAM2	gene7522	1.051	0.00314263738346481	0.0488295373769475		ARHGAP20	gene:ENSCSAG00000002920	2.308	0.000556534599035025	0.0085091141251669
LOC102137481	gene8217	0.836	0.00315138777193287	0.0488537054142105		AKAP6	gene:ENSCSAG00000015666	0.599	0.00055668280155015	0.0085091141251669
MUC2	gene22337	1.554	0.00316143352838225	0.048953554521586		SYTL5	gene:ENSCSAG00000018080	1.749	0.000560698158316298	0.00855112208225432
COL6A3	gene21070	1.575	0.00319344415837483	0.0492806496258298		CRTAC1	gene:ENSCSAG00000005817	1.278	0.000563053220341843	0.00856767679250717
CFH	gene578	1.46	0.00320103596644414	0.0493417348743602		Nan	gene:ENSCSAG00000015431	1.077	0.000568305903220866	0.00862814935407428
TCHH	gene1365	-1.422	2.13825571950594e-16	3.62968908386133e-13		ABCC6	gene:ENSCSAG00000008000	1.824	0.000586973916715751	0.0088518289987849
TSHZ2	gene18120	-1.172	8.94312681653993e-14	1.21447662168612e-10		TMED8	gene:ENSCSAG00000011803	0.74	0.000590386478536886	0.00889066054461632
CD247	gene295	-1.095	2.21122546320979e-13	2.30988013772223e-10		Nan	gene:ENSCSAG00000013697	2.024	0.000590866304254341	0.00889066054461632
SPOCK2	gene16068	-1.021	4.13980888337898e-13	4.01561461687761e-10		FAT1	gene:ENSCSAG00000002910	1.685	0.000594913594642781	0.00892169861003351
BTBD11	gene19685	-1.102	8.97045469015647e-13	6.36547998223629e-10		DOCK4	gene:ENSCSAG00000011152	0.78	0.000595480365306754	0.00892169861003351
PRKCQ	gene15525	-1.086	1.01323300273705e-12	6.55224008436622e-10		NAV1	gene:ENSCSAG00000014015	0.851	0.000595573123482269	0.00892169861003351
MKI67	gene16709	-1.048	4.26879490665433e-12	1.99897361490917e-09		CDC42BPA	gene:ENSCSAG00000016402	1.224	0.000593960205838649	0.00892169861003351
ST6GALNAC5	gene2059	-1.135	1.90021632182375e-11	7.58968754422545e-09		FCRL3	gene:ENSCSAG00000002346	0.634	0.000599954192584784	0.00895750192181066
LTBP3	gene22543	-1.283	2.94744135159361e-11	1.14360724441832e-08		MET	gene:ENSCSAG00000010912	1.569	0.000599712193238063	0.00895750192181066
CCDC64	gene19843	-1.03	1.03801955563099e-10	3.43812330865095e-08		Nan	gene:ENSCSAG00000017304	1.081	0.000604928943698678	0.00902179663326083
MAF	gene31091	-0.984	1.09285203552205e-10	3.53355491485463e-08		DNAH8	gene:ENSCSAG00000010881	1.215	0.000605633960439081	0.00902234168217028
SH2D1A	gene32334	-1.009	1.54492655779108e-10	4.87909364065182e-08		Nan	gene:ENSCSAG00000008272	1.373	0.000621486247789187	0.00918991262451918
PRKCH	gene13606	-0.918	1.88192670798815e-10	5.80831015783614e-08		RFTN1	gene:ENSCSAG00000010020	0.447	0.000620432339789191	0.00918991262451918
SKAP1	gene26095	-1.012	3.0683049785918e-10	9.05816991506014e-08		SPTLC3	gene:ENSCSAG00000011801	1.463	0.000621648531242944	0.00918991262451918
LOC102135442	gene21205	-1.069	3.15043125227772e-10	9.10273540551731e-08		C1QTNF7	gene:ENSCSAG00000016386	1.766	0.000620166595732214	0.00918991262451918
BCL11B	gene14008	-1.035	3.32341678308063e-10	9.40249998213228e-08		Nan	gene:ENSCSAG00000016734	1.738	0.000629273447015137	0.00928229914138066
TCF7	gene11397	-0.846	4.3772058764867e-10	1.08680627652625e-07		CPXM2	gene:ENSCSAG00000004539	1.478	0.000636437184980741	0.00936749474992918
LOC102139696	gene14950	-1.167	4.19453167914457e-10	1.08680627652625e-07		CSGALNACT1	gene:ENSCSAG00000016715	0.901	0.000636157786418201	0.00936749474992918
IL6R	gene1267	-0.932	1.22449829979096e-09	2.81842151036631e-07		RFX4	gene:ENSCSAG00000002952	1.379	0.000641116423923574	0.00941583065690585
LAT	gene30535	-0.884	1.44941702931206e-09	3.21151641075899e-07		RALYL	gene:ENSCSAG00000013220	1.453	0.00064890572111076	0.00950953367842772
GRAMD3	gene11307	-0.988	1.55382975787433e-09	3.34936636697356e-07		SKAP2	gene:ENSCSAG00000014230	0.472	0.000658336579260994	0.00960739197544329
PDCD1	gene21145	-1.084	1.82795588632052e-09	3.761157717611e-07		PDK4	gene:ENSCSAG00000012972	1.13	0.000663328626435216	0.00965797893311338
ARHGAP10	gene10095	-0.995	1.88568624612119e-09	3.8220327197501e-07		GRIA4	gene:ENSCSAG00000003058	1.438	0.000671829465947386	0.00975660514384733
CNIH3	gene941	-1.161	2.41519259908423e-09	4.61948105571321e-07		DLG2	gene:ENSCSAG00000003691	0.617	0.000672271081260874	0.00975660514384733
PCNX2	gene201	-0.981	2.46033656350664e-09	4.6404681295028e-07		Nan	gene:ENSCSAG00000009655	1.142	0.000675818691088821	0.00979755625523719
LOC107130694	gene15255	-0.89	2.54627701217752e-09	4.7367728527905e-07		GRXCR1	gene:ENSCSAG00000017111	1.805	0.000684588301336507	0.00990341725952715
FYB	gene10649	-0.844	2.67967129968214e-09	4.91755895265994e-07		SPSB4	gene:ENSCSAG00000011185	1.834	0.000692172634312286	0.00999171555648441
ACTN1	gene13688	-0.977	3.12312383636042e-09	5.52239125028136e-07		SLCO1B7	gene:ENSCSAG00000008014	2.641	0.000697069545892146	0.0100409259988328
MMP17	gene20002	-1.61	3.13125277077809e-09	5.52239125028136e-07		COL24A1	gene:ENSCSAG00000001431	1.267	0.000701356914022932	0.0100919128662767
SLC9A9	gene3605	-0.969	3.50105332171361e-09	6.09542360370139e-07		KCNJ3	gene:ENSCSAG00000015970	1.531	0.00070227769006487	0.0100944004076736
TOX2	gene17976	-1.068	3.83035731534907e-09	6.58433573954942e-07		COL6A6	gene:ENSCSAG00000010431	1.754	0.000706090858446011	0.0101384131026019
TNFRSF25	gene3054	-1.607	4.82322556686676e-09	8.18742539975633e-07		Nan	gene:ENSCSAG00000016068	1.566	0.00071243151172215	0.0101861102899511
INPP4B	gene10044	-0.977	5.00587520179812e-09	8.392566079064e-07		CLEC6A	gene:ENSCSAG00000009723	2.941	0.000714741055723187	0.0102083174911067
NFIA	gene2173	-1.127	6.02101534214586e-09	9.71903322291272e-07		Nan	gene:ENSCSAG00000016065	1.501	0.000716968708655834	0.0102293093665199
TC2N	gene13922	-0.88	6.1833057039365e-09	9.76387109993694e-07		ARHGAP42	gene:ENSCSAG00000003267	1.372	0.00073299269893713	0.0104029468533696
DGKZ	gene22919	-0.964	6.80118247445178e-09	1.04954611367108e-06		SCNN1B	gene:ENSCSAG00000006908	1.766	0.000751477260662188	0.0105864808350823
LOC102138395	gene21352	-1.032	7.25655688682103e-09	1.10723643284303e-06		FAM178B	gene:ENSCSAG00000017288	1.485	0.000754870672055711	0.0106130098549333
PHACTR2	gene7425	-1.005	1.12808114499041e-08	1.6297172286138e-06		NTF3	gene:ENSCSAG00000010965	1.701	0.000757834971096405	0.0106435989645038
JAKMIP1	gene9098	-0.917	1.18294482588073e-08	1.67337403494378e-06		ELL3	gene:ENSCSAG00000009467	0.707	0.000766961894448864	0.010738262125909
SEC31A	gene9389	-1.011	1.17079162679235e-08	1.67337403494378e-06		ANXA4	gene:ENSCSAG00000015061	0.573	0.000770942655391577	0.0107692748827589
LOC107126948	gene20813	-1.184	1.67536332319638e-08	2.23053273813793e-06		SLC15A5	gene:ENSCSAG00000008303	2.358	0.000773363095846413	0.0107831422568585
LOC107128071	gene27935	-1.219	1.6688055638257e-08	2.23053273813793e-06		MANBA	gene:ENSCSAG00000004046	0.557	0.0007750649501365	0.0107845893113323
VIPR2	gene6962	-0.987	1.85438210747503e-08	2.42139509802989e-06		ITGBL1	gene:ENSCSAG00000017486	1.348	0.000774415548215455	0.0107845893113323
ZFPM1	gene31186	-1.268	2.25273081547327e-08	2.88604570510632e-06		LIMD1	gene:ENSCSAG00000016324	0.49	0.000783380061500506	0.0108555243224562
PITPNC1	gene26717	-0.935	2.65736268723134e-08	3.31073259565152e-06		PDILT	gene:ENSCSAG00000007696	2.636	0.000785501501243406	0.0108626165597154
DGKA	gene19105	-0.837	3.31679385361911e-08	3.98602305594226e-06		TMEM132B	gene:ENSCSAG00000001963	0.926	0.000790916832611937	0.0109126925922178
TOX	gene14720	-0.95	5.19101681860079e-08	5.97406850818634e-06		Nan	gene:ENSCSAG00000013394	0.645	0.000791548199435518	0.0109126925922178
RASSF1	gene4258	-0.938	6.54358400465298e-08	7.32707785797858e-06		ADCY2	gene:ENSCSAG00000017334	1.013	0.000796759858553756	0.0109733345009184
IL6ST	gene10771	-0.829	6.89030138166873e-08	7.60734087504564e-06		ANKFN1	gene:ENSCSAG00000005580	1.178	0.000803500586002746	0.0110338768032434
MYLK	gene4644	-1.085	7.05698417854452e-08	7.72853589876085e-06		FES	gene:ENSCSAG00000017051	0.813	0.000803608275734477	0.0110338768032434
CAMK4	gene11192	-0.846	7.45120880053161e-08	7.905266836814e-06		ST14	gene:ENSCSAG00000002186	0.739	0.000810988136002023	0.0111125958087506
CD6	gene22708	-0.867	8.17020316082796e-08	8.40540597909422e-06		FGD6	gene:ENSCSAG00000003638	0.513	0.000839724111484197	0.0114714132922087
ADAM23	gene20760	-0.849	8.89524782092152e-08	8.94796040060105e-06		TUSC3	gene:ENSCSAG00000016800	1.482	0.000878071143366566	0.0119348703142181
TRERF1	gene8040	-0.819	9.36565107436801e-08	9.35187805808217e-06		Nan	gene:ENSCSAG00000009018	0.82	0.000893716645197763	0.0121109373094721
ITK	gene11710	-0.799	1.02180082550504e-07	1.00551124712743e-05		PTPRK	gene:ENSCSAG00000016464	1.096	0.000905402100071467	0.0122324445892538
ZNF831	gene18183	-0.806	1.1860662293919e-07	1.13428023909451e-05		Nan	gene:ENSCSAG00000013827	1.136	0.000911932293553149	0.0122960541119749
LOC102137723	gene6751	-0.777	1.19540408652797e-07	1.13521590874474e-05		Nan	gene:ENSCSAG00000008513	1.605	0.000915104854544938	0.0123265171874182
GLCCI1	gene6151	-0.849	1.20841239464355e-07	1.13960002217079e-05		SV2B	gene:ENSCSAG00000017020	2.098	0.000919560783394289	0.0123618644357298
MLLT3	gene24937	-0.839	1.23099041761487e-07	1.15288619801448e-05		HPS3	gene:ENSCSAG00000011461	0.484	0.00092317468645047	0.0123980982517632
PTPN13	gene9665	-0.97	1.29911333845586e-07	1.20835336549524e-05		NR1H4	gene:ENSCSAG00000003451	2.109	0.000926153252934175	0.0124257360386208
OTOG	gene23159	-1.045	1.54295011364434e-07	1.42539200974763e-05		ROS1	gene:ENSCSAG00000015976	1.797	0.00093394743176884	0.0125178634424866
KIAA1257	gene19447	-0.945	1.63556881060688e-07	1.49067278174775e-05		MSR1	gene:ENSCSAG00000016795	1.414	0.000938363848416494	0.0125645802203149
LTBP1	gene21967	-0.924	1.67324430425255e-07	1.51484384344997e-05		LPCAT1	gene:ENSCSAG00000017363	0.606	0.000945104784356838	0.0126297814598656
RNF19A	gene15060	-0.761	1.83598001324539e-07	1.64620256962393e-05		FAM3C	gene:ENSCSAG00000010624	0.45	0.000964414439786686	0.0128623534523724
ITGB8	gene6071	-1.018	2.01044996368725e-07	1.76141358108857e-05		NCAM2	gene:ENSCSAG00000008925	1.451	0.000981536891545725	0.0130007884447425
CD4	gene18399	-0.789	2.07688084173259e-07	1.80795139940568e-05		PRLR	gene:ENSCSAG00000017107	0.993	0.000988652776699298	0.0130637340104527
GRAP2	gene16960	-0.874	2.10976537372934e-07	1.82487985829583e-05		RYR2	gene:ENSCSAG00000009677	0.914	0.00100353167272905	0.0131885754496825
PDE7B	gene7360	-1.011	2.38457605528706e-07	2.0239089269249e-05		VEPH1	gene:ENSCSAG00000012098	1.266	0.00100263898375522	0.0131885754496825
ATXN1	gene8742	-0.721	2.69783466860646e-07	2.2339387072973e-05		EBF3	gene:ENSCSAG00000004432	1.712	0.00101225893849685	0.0132903296623462
PIEZO1	gene31194	-0.879	2.77896438564913e-07	2.27339375645272e-05		PELI2	gene:ENSCSAG00000014565	0.598	0.00104272009983832	0.0136636827063279
EPHB6	gene6755	-0.954	2.76329689458141e-07	2.27339375645272e-05		DNM3	gene:ENSCSAG00000011661	0.916	0.00106267408427194	0.0138981706544751
IL2RB	gene17033	-0.919	3.14725872699829e-07	2.52898068122111e-05		ATP2B3	gene:ENSCSAG00000006948	1.782	0.00106835515925144	0.0139589444186028
TPK1	gene6806	-0.968	3.1365029465204e-07	2.52898068122111e-05		KCNC2	gene:ENSCSAG00000004064	1.908	0.00109666656783528	0.0142873635772903
CCND3	gene8047	-0.863	3.3117570274198e-07	2.6455094371977e-05		FSTL4	gene:ENSCSAG00000013659	1.072	0.00110146212738284	0.0143221910725301
TIAM1	gene5195	-0.833	3.81394205247735e-07	2.99383428165563e-05		C12orf40	gene:ENSCSAG00000007283	1.661	0.0011332311249229	0.0146225817333502
FRMD4B	gene4445	-0.855	3.83641202434644e-07	2.99416524658763e-05		Nan	gene:ENSCSAG00000018217	1.546	0.0011389048608026	0.0146817563574525
LOC102126529	gene20538	-1.139	4.38877566330557e-07	3.36929458656229e-05		CHI3L1	gene:ENSCSAG00000014333	1.868	0.00115293683102074	0.0148343073482239
GPRIN3	gene9706	-0.745	4.6490676199442e-07	3.52705800440459e-05		UGGT2	gene:ENSCSAG00000017524	1.678	0.00115896689901442	0.0148835168753546
SULF2	gene18063	-0.904	4.8045721373027e-07	3.62478275692059e-05		RASGEF1B	gene:ENSCSAG00000004467	0.479	0.00116080643583945	0.0148929700233128
SMPDL3A	gene7250	-0.999	4.93375059955409e-07	3.70167586419583e-05		ABCC8	gene:ENSCSAG00000004854	1.588	0.0011652062258245	0.0149352216808673
CD84	gene1081	-0.756	5.85093058148465e-07	4.31824115742183e-05		LAMB4	gene:ENSCSAG00000011263	1.265	0.00117082945071793	0.0149788484325497
PSTPIP1	gene12735	-0.851	6.24252906262525e-07	4.58235376597032e-05		CD180	gene:ENSCSAG00000015891	0.649	0.00117793893173384	0.0150555319712231
LOC101925857	gene13194	-0.678	6.64227842838925e-07	4.82364390681958e-05		TNFRSF13C	gene:ENSCSAG00000005729	0.719	0.0011809144227977	0.0150792828424793
CD5	gene22707	-0.82	6.87046616790042e-07	4.96281545532381e-05		PLA2G4A	gene:ENSCSAG00000013326	1.262	0.00118612150728037	0.0151171690120521
TSPAN5	gene9737	-0.779	7.34468011110245e-07	5.27728867242176e-05		Nan	gene:ENSCSAG00000014252	1.078	0.0011890118003256	0.0151397096877308
TRIM8	gene16480	-0.817	8.11641010258221e-07	5.75023997431185e-05		CDH17	gene:ENSCSAG00000012742	2.284	0.00120801320068998	0.0153238291068728
PC	gene22471	-1.065	8.8859881311036e-07	6.22019169177252e-05		SLC18A1	gene:ENSCSAG00000016697	2.558	0.00120780075377849	0.0153238291068728
HPCAL1	gene22195	-0.858	1.13490711257597e-06	7.74474300943803e-05		SASH1	gene:ENSCSAG00000017197	0.947	0.00121655383823196	0.0154032149668075
COX1	gene33357	-0.642	1.15608055165163e-06	7.82648618214301e-05		ATRNL1	gene:ENSCSAG00000004885	0.719	0.00123092305225016	0.0155559629552626
ASB2	gene13952	-0.899	1.23674243508721e-06	8.31433775667541e-05		Nan	gene:ENSCSAG00000003102	1.255	0.00124296130188651	0.0156744633798616
TMTC2	gene19391	-0.797	1.31380437176894e-06	8.68390142651016e-05		FREM2	gene:ENSCSAG00000017855	1.448	0.00124378382454114	0.0156744633798616
KIAA1671	gene17212	-0.869	2.22015942894427e-06	0.000142889881730158		RGS8	gene:ENSCSAG00000012525	2.338	0.00125260172058998	0.0157548883877104
CENPF	gene854	-0.924	2.52938223010515e-06	0.000159762840394548		ABCA13	gene:ENSCSAG00000015934	0.999	0.00125457169524657	0.0157548883877104
LCP2	gene11802	-0.644	2.69133646432736e-06	0.000168425572283712		ADAMTS18	gene:ENSCSAG00000003611	1.706	0.00125946250364103	0.0157689846119137
TNIK	gene3824	-0.642	3.07499989181724e-06	0.000188436484546882		CGNL1	gene:ENSCSAG00000011914	1.744	0.00126327418801642	0.0158020497828153
FKBP5	gene8148	-0.749	3.08047861335846e-06	0.000188436484546882		ARHGEF28	gene:ENSCSAG00000015492	1.402	0.00128421462173754	0.0160342689635445
LOC107129917	gene10541	-1.551	3.13023295989142e-06	0.000190621361414016		JAKMIP3	gene:ENSCSAG00000004396	1.637	0.00129444770542778	0.0161173069005154
LRRC8C	gene1938	-0.749	3.26363422286955e-06	0.000196907478683431		ADAMTS16	gene:ENSCSAG00000017347	1.668	0.00129415722993461	0.0161173069005154
TASP1	gene17593	-0.828	3.54227202913291e-06	0.000211912132844163		ADRA1A	gene:ENSCSAG00000016022	1.526	0.0012997275250712	0.0161532434676666
ZNF101	gene28988	-0.858	4.70925067892912e-06	0.000270981458558718		TENM1	gene:ENSCSAG00000018328	1.201	0.00130928406590181	0.0162570441927109
THEMIS	gene7288	-0.82	4.73106131797718e-06	0.000271087817291688		Nan	gene:ENSCSAG00000006482	1.234	0.00131123545298025	0.016266309658892
RGS3	gene24537	-0.784	4.86419641442863e-06	0.00027754532482328		MUC13	gene:ENSCSAG00000007891	2.551	0.00131301987883898	0.016273488801368
SCG5	gene12124	-1.302	5.24967654778765e-06	0.000293376985674717		LAD1	gene:ENSCSAG00000013986	1.988	0.00132384340551985	0.0163636733786273
AKAP5	gene13630	-1.086	6.69329721905711e-06	0.000366512000946756		TNS1	gene:ENSCSAG00000008987	0.937	0.00134757550427697	0.0166129341041041
EFCC1	gene19445	-0.88	6.69177832274731e-06	0.000366512000946756		P2RX1	gene:ENSCSAG00000013487	1.959	0.00134779305356701	0.0166129341041041
SYNDIG1	gene17480	-1.003	6.81404530870726e-06	0.000370430200331218		P3H2	gene:ENSCSAG00000009034	1.437	0.00135370633280079	0.0166460302254329
SPATA13	gene27107	-0.763	7.16888920136119e-06	0.000387862610974044		SCN11A	gene:ENSCSAG00000014661	1.988	0.0013541780534582	0.0166460302254329
LRRC16A	gene8670	-0.827	7.41045154885983e-06	0.000397762577207575		GUCY2F	gene:ENSCSAG00000008852	2.03	0.00135627779319113	0.0166566709505921
KSR2	gene19820	-0.862	7.74480904217478e-06	0.000412449046246014		HHEX	gene:ENSCSAG00000006543	0.871	0.00136269376573276	0.0167202525055409
ATP10A	gene12071	-0.687	8.62845444703565e-06	0.000454164385235442		DMXL1	gene:ENSCSAG00000014679	0.381	0.00137722604870924	0.0168678947181748
APOD	gene3226	-0.829	8.75905898105069e-06	0.000459258768195631		Nan	gene:ENSCSAG00000011584	1.182	0.00140348918917425	0.0171428901233347
ZNF609	gene12535	-0.77	8.91378508525209e-06	0.000465573851760474		BCAR3	gene:ENSCSAG00000001479	0.94	0.00141766539710702	0.0172576055257451
PTPN11	gene19770	-0.674	9.7703805201923e-06	0.000502582452515952		GRIP1	gene:ENSCSAG00000004360	1.106	0.00141424444577373	0.0172576055257451
NFATC2	gene18109	-0.612	9.94956471220458e-06	0.000509868259591465		AP1B1	gene:ENSCSAG00000009758	0.403	0.00141799544551021	0.0172576055257451
KCNK5	gene8090	-0.898	9.9982710210204e-06	0.00051043804686262		CFAP77	gene:ENSCSAG00000014940	1.596	0.00141545223278715	0.0172576055257451
LDLRAD4	gene28322	-0.738	1.0560372250607e-05	0.000535185317907533		F8	gene:ENSCSAG00000006668	1.142	0.00142412146073038	0.0173009607160017
TTC27	gene21971	-0.765	1.07299536258384e-05	0.000541683160739351		MTCL1	gene:ENSCSAG00000017568	1.004	0.00143733322417004	0.0174457612649487
IGFBP4	gene26392	-1.366	1.09282845414612e-05	0.000548564159928583		C8A	gene:ENSCSAG00000001321	2.406	0.00144914500261615	0.0175575494616788
STAC	gene3307	-1.004	1.11467045729828e-05	0.000556515618018776		CYYR1	gene:ENSCSAG00000009055	1.756	0.00145261873572366	0.0175838520861544
MCC	gene11218	-0.768	1.17492775162265e-05	0.000583495731586836		PAX8	gene:ENSCSAG00000016682	1.746	0.0014558890817421	0.0176076477923594
APBA2	gene12092	-0.859	1.17730361159641e-05	0.000583495731586836		Nan	gene:ENSCSAG00000002694	0.845	0.00145771190742184	0.0176139101293398
CHN2	gene5954	-0.758	1.18422522985003e-05	0.000584791949867761		CPA6	gene:ENSCSAG00000013963	1.399	0.00146780838891242	0.0177200445663246
ICOS	gene20744	-0.664	1.2081787192207e-05	0.000594458949529606		PRKD3	gene:ENSCSAG00000012206	0.441	0.00149053554430511	0.0179142994136119
LOC102127131	gene21115	-0.664	1.22302103425125e-05	0.00059958937347047		SPATA16	gene:ENSCSAG00000012878	1.292	0.00149706501344857	0.0179607879880136
LOC102141162	gene31092	-2.209	1.28193054024447e-05	0.000626209235126613		NALCN	gene:ENSCSAG00000017489	1.054	0.00150130983433435	0.0179797505181994
IL11RA	gene24789	-1.883	1.33846875266382e-05	0.000646847176554257		RGS7BP	gene:ENSCSAG00000015985	1.705	0.00151019872754532	0.0180597439312056
ATP2B4	gene682	-0.673	1.33435408964901e-05	0.000646847176554257		MILR1	gene:ENSCSAG00000004008	0.78	0.001516585109419	0.0181144683379011
UBASH3A	gene5059	-0.897	1.41667564112632e-05	0.000682214723634591		SRRM4	gene:ENSCSAG00000002300	1.337	0.00152056962005346	0.0181460019114602
METTL7A	gene18932	-1.078	1.4534894928663e-05	0.000697469516364819		LTBP1	gene:ENSCSAG00000011791	0.681	0.00153282247576725	0.0182438315303621
TSPAN12	gene6445	-1.005	1.48548004667122e-05	0.000710310529358983		CPQ	gene:ENSCSAG00000012387	0.776	0.00154414736510787	0.018330129276043
CDYL2	gene31099	-0.743	1.54248276887915e-05	0.000727323472270097		NRP2	gene:ENSCSAG00000010258	0.639	0.00157298147986579	0.0185906576477658
LOC102124072	gene23692	-0.709	1.62212946929881e-05	0.000756993752339443		NOL4	gene:ENSCSAG00000017893	1.121	0.00157570242619611	0.0186065228752133
ATXN7L1	gene6353	-0.873	1.64810426983999e-05	0.000766481369329695		VPS13C	gene:ENSCSAG00000012132	0.378	0.00160018049013325	0.0188790525133991
ARHGEF3	gene4352	-0.662	1.76641463096274e-05	0.000818700023497408		WDR64	gene:ENSCSAG00000009423	1.383	0.00161886729337666	0.0190329720023561
ICA1	gene6150	-0.752	1.8064511927337e-05	0.000834408408072233		CAPN9	gene:ENSCSAG00000010513	1.85	0.0016178585957672	0.0190329720023561
sept-09	gene26876	-0.603	1.81362309263188e-05	0.000834881410099694		SDK2	gene:ENSCSAG00000004490	0.955	0.00163480148341663	0.0192035819161655
CD28	gene20740	-0.67	1.83910921726448e-05	0.00084091256466167		EML1	gene:ENSCSAG00000010399	1.284	0.00165458226297178	0.0194021692470288
PXYLP1	gene3576	-1.522	1.8566087600356e-05	0.000846065334271256		FMN2	gene:ENSCSAG00000009553	1.147	0.00165889961933327	0.0194359098629698
NOTCH1	gene24259	-0.777	1.92244582935706e-05	0.000870227145422297		FAT4	gene:ENSCSAG00000003634	1.625	0.00167534097889451	0.0195945209637254
ITPKB	gene968	-0.622	1.98195307081697e-05	0.00089418347846161		GPC4	gene:ENSCSAG00000007809	1.169	0.00167705901596895	0.0195976325008943
ZC3H12A	gene2524	-1.149	2.00269670284614e-05	0.000897578258239294		WDFY3	gene:ENSCSAG00000004361	0.725	0.00168176321927854	0.0196153267106713
STK39	gene20395	-0.643	2.08851401760658e-05	0.000929902306855649		FAM19A1	gene:ENSCSAG00000011694	1.785	0.00168528005803615	0.0196257333419447
SPSB1	gene3022	-1.046	2.08756888207352e-05	0.000929902306855649		SOBP	gene:ENSCSAG00000014908	0.727	0.0017047029585307	0.0198177225075701
RPH3A	gene19771	-1.011	2.14624795742577e-05	0.000952485204635359		STAP1	gene:ENSCSAG00000005207	0.535	0.00171175778252162	0.0198655157271662
TBC1D2B	gene12748	-0.751	2.29050756150447e-05	0.00100663730372915		FPR3	gene:ENSCSAG00000019649	2.047	0.00172086007862758	0.0199539935405811
NFATC1	gene27791	-0.788	2.45015798070538e-05	0.00107332727025739		RGL3	gene:ENSCSAG00000006784	2.42	0.0017299903711654	0.0200254545794334
SIPA1L2	gene208	-0.811	2.49611202100187e-05	0.00108610278923837		SORBS2	gene:ENSCSAG00000002949	0.942	0.00173538805934132	0.0200707220539244
XXYLT1	gene3230	-0.849	2.50331497077769e-05	0.00108610278923837		HLA-DOA	gene:ENSCSAG00000009452	0.913	0.0017718287822014	0.0204396351054465
CHD3	gene25649	-0.714	2.56089544074419e-05	0.00110403047889861		FIGN	gene:ENSCSAG00000015546	1.821	0.00177176935220421	0.0204396351054465
LOC101865759	gene22633	-0.698	2.58497504446418e-05	0.00111088484505771		EFEMP1	gene:ENSCSAG00000014365	2.765	0.00177545466548386	0.0204639723484506
TIGIT	gene4729	-0.783	2.64656671833868e-05	0.00113020050424652		BICC1	gene:ENSCSAG00000007305	1.218	0.0018196171988946	0.020883820861803
IKBKE	gene747	-0.694	2.72231451716779e-05	0.00115528222322308		SYT1	gene:ENSCSAG00000003971	1.267	0.00182757686633788	0.0209395627885928
SLC16A7	gene19208	-0.691	2.74281976240397e-05	0.00116035801786436		FCN1	gene:ENSCSAG00000015612	1.019	0.00183445748695998	0.0210005705695495
PIGG	gene8995	-1.034	2.77191316787221e-05	0.00116657793458048		Nan	gene:ENSCSAG00000009181	1.244	0.00183718857958796	0.021014012083643
TRPS1	gene15151	-0.681	2.78730435003229e-05	0.0011682590454765		LMCD1	gene:ENSCSAG00000010812	1.731	0.00184980219282641	0.0211403727320728
PDE9A	gene5054	-0.904	2.94205260374775e-05	0.00122932536488906		SCN7A	gene:ENSCSAG00000015365	2.073	0.00185189199951507	0.0211463505223815
WDFY1	gene20937	-0.652	3.04152232948547e-05	0.00126698997651573		FGF1	gene:ENSCSAG00000012382	1.378	0.00185358380143434	0.0211477773186469
ZFYVE19	gene12235	-2.169	3.15509956205199e-05	0.0013102829373904		KCNK12	gene:ENSCSAG00000013576	1.691	0.00187455864054207	0.0213690185569225
LOC102118664	gene27253	-1.07	3.17816077118418e-05	0.00131583607538662		DAW1	gene:ENSCSAG00000007076	2.32	0.00190789922909258	0.0217151365020681
SIGIRR	gene22300	-1	3.34932053538429e-05	0.00136999315875056		NMNAT2	gene:ENSCSAG00000012635	1.277	0.00190813898580816	0.0217151365020681
ZNF827	gene10076	-0.675	3.60100754195639e-05	0.00145975171402292		PLPPR1	gene:ENSCSAG00000011175	1.086	0.00192675130783477	0.0218900356917895
ZBTB38	gene3577	-0.655	3.71217435069864e-05	0.00149145939889016		SEC16B	gene:ENSCSAG00000012020	2.24	0.00195349349698808	0.0221379527530211
GIT1	gene25955	-1.141	3.72376260731317e-05	0.00149170195301808		TTL	gene:ENSCSAG00000016787	0.901	0.00195736521805665	0.0221554973622879
LOC102128103	gene3306	-1.133	3.77013473939732e-05	0.00150583616944163		AMOT	gene:ENSCSAG00000008660	0.988	0.00196979983522672	0.0222480237456528
CLEC2D	gene18495	-0.626	3.87141734742988e-05	0.00153724700520754		NELL2	gene:ENSCSAG00000006771	1.266	0.00198550958225391	0.0223227622008266
GRIK4	gene23997	-0.912	3.924668437706e-05	0.00155384832023462		MDGA2	gene:ENSCSAG00000015293	1.303	0.00198555700977627	0.0223227622008266
ABCA5	gene26737	-1.258	4.01070228054183e-05	0.00158329467935343		Nan	gene:ENSCSAG00000017086	0.742	0.00198302461817256	0.0223227622008266
NPDC1	gene24232	-1.077	4.07874232166028e-05	0.00159889537775034		DLGAP1	gene:ENSCSAG00000017596	0.621	0.00198190778717478	0.0223227622008266
KLF12	gene27494	-0.609	4.20844339440092e-05	0.00164226038206795		HVCN1	gene:ENSCSAG00000002625	0.895	0.0019986865596344	0.0224241666628308
CTLA4	gene20743	-0.702	4.23176882326431e-05	0.00164663096332176		RIN2	gene:ENSCSAG00000011446	1.217	0.00201855719534336	0.0226282944066025
SNTB1	gene15189	-0.712	4.56608869850773e-05	0.00176659500073319		FLT1	gene:ENSCSAG00000017969	0.769	0.00203571739597398	0.0228017242269384
ACTN3	gene22484	-2.001	4.84442351188295e-05	0.0018531625715879		CNTN6	gene:ENSCSAG00000011221	1.427	0.00203862903331391	0.0228154030370132
DGKH	gene27286	-0.719	5.21655223008356e-05	0.0019787927174451		EIF4G3	gene:ENSCSAG00000000901	0.343	0.00204543059512652	0.0228488423983471
TSPAN32	gene22370	-0.936	5.29763579712966e-05	0.00200395248259111		DNAH5	gene:ENSCSAG00000017291	1.326	0.00204838847906942	0.0228488423983471
GRAMD1B	gene24024	-0.741	5.31692073396801e-05	0.00200504647259146		CCDC3	gene:ENSCSAG00000013223	1.652	0.00205098682952277	0.0228589341354821
TRAF1	gene24487	-0.746	5.34592488582629e-05	0.00200546021960003		XPNPEP2	gene:ENSCSAG00000008350	1.812	0.00205847624937461	0.0229234768463772
ABR	gene25443	-0.668	5.43429983447762e-05	0.00203299701796711		LIN7A	gene:ENSCSAG00000003887	1.629	0.00206126012796872	0.0229355547792199
SLFN12L	gene26036	-0.797	5.46045253949421e-05	0.00203716883204207		MITF	gene:ENSCSAG00000011595	1.142	0.00206990181502258	0.0229937981871274
EVL	gene14019	-0.556	5.80748591696855e-05	0.00213728072499818		FAM167A	gene:ENSCSAG00000016918	0.786	0.00206985215307212	0.0229937981871274
AHI1	gene7354	-0.622	6.31595517002876e-05	0.00229948180184961		Nan	gene:ENSCSAG00000005568	1.596	0.00207940218224768	0.0230424394530352
LOC102144989	gene3747	-0.577	6.37391623127156e-05	0.00231437920910876		NIPAL2	gene:ENSCSAG00000012328	1.558	0.00207877945544487	0.0230424394530352
SERINC5	gene11003	-0.767	6.94509158534024e-05	0.00250170673021009		ENTHD1	gene:ENSCSAG00000006073	1.489	0.00208194145247635	0.0230516519967787
SSBP3	gene2228	-0.614	7.3469053255847e-05	0.00263247953354723		TMTC1	gene:ENSCSAG00000007466	0.989	0.00209095997803164	0.023132530183191
ADTRP	gene8784	-0.794	7.61991330411348e-05	0.00271596909894649		RSPH14	gene:ENSCSAG00000014070	1.517	0.00209527903810341	0.0231613277455215
GIMAP8	gene6863	-0.614	7.77647762240372e-05	0.00276451743749326		CD5L	gene:ENSCSAG00000002371	0.894	0.00210297086916347	0.0232273304591648
DOK5	gene18128	-0.954	8.11740140173271e-05	0.00287068518321693		NAALADL2	gene:ENSCSAG00000012912	0.894	0.00210773420409492	0.0232419024123114
SLC6A6	gene19412	-0.578	8.86330159020794e-05	0.00308624706653907		TEC	gene:ENSCSAG00000017174	0.622	0.00210680454898853	0.0232419024123114
LOC107131055	gene17596	-2.169	9.98678218450197e-05	0.00341613355328808		GPR149	gene:ENSCSAG00000011972	2.179	0.00212136579376403	0.0233540571928492
PLCL1	gene20664	-0.73	0.00010105957462209	0.00344821362655272		SLC16A12	gene:ENSCSAG00000006767	1.785	0.00214739709859993	0.02356375499171
PHF19	gene24488	-0.954	0.00010280513774482	0.00349023442643663		JPH1	gene:ENSCSAG00000013500	1.761	0.00215016876105257	0.0235750022485187
GNG2	gene13493	-0.599	0.000106437330310956	0.00360453602399698		GSAP	gene:ENSCSAG00000011800	0.55	0.00215934625131158	0.0236564093782081
PSMA2	gene18077	-0.651	0.000107711229798018	0.0036386032354654		ARHGAP44	gene:ENSCSAG00000009083	1.135	0.00216812739210115	0.0237212555129062
CD40LG	gene32446	-0.698	0.000108367369414527	0.00365168455744239		SAMD12	gene:ENSCSAG00000010860	0.561	0.0021841288024396	0.0238504744713004
ARAP2	gene9268	-0.584	0.000111113037584567	0.00373493824356045		MMP28	gene:ENSCSAG00000006243	1.619	0.00222059152143771	0.0241704223910038
CRIM1	gene21955	-0.732	0.000118096165705133	0.00395986649450792		ADGRL3	gene:ENSCSAG00000005151	1.587	0.00223190889882072	0.0242740325603411
RAB27A	gene12436	-0.733	0.000121763093115512	0.00407276552834645		MEIS2	gene:ENSCSAG00000007217	1.385	0.0022416325840643	0.0243209927549162
N4BP1	gene30701	-0.648	0.000132432565966614	0.00440792707310447		ADCY5	gene:ENSCSAG00000007583	1.005	0.00224113740670674	0.0243209927549162
PITPNM2	gene19920	-0.64	0.00013692643175959	0.00452423587176454		FAM83A	gene:ENSCSAG00000010651	2.402	0.00225462194198162	0.024422658387581
NCOA1	gene22093	-0.627	0.000136813253416756	0.00452423587176454		KCNK10	gene:ENSCSAG00000011598	1.311	0.00225722380797112	0.0244312347523547
LRIG1	gene4423	-0.565	0.000139550920039985	0.00459976090811406		PSD3	gene:ENSCSAG00000016719	0.792	0.00227211961079462	0.0245565962837573
AMPH	gene5861	-0.853	0.00014025770215388	0.00461186342675468		PRELID1	gene:ENSCSAG00000019218	2.111	0.00227426430723099	0.0245565962837573
SLC7A10	gene29107	-0.93	0.000144023196819611	0.00471285545255498		DOPEY2	gene:ENSCSAG00000008670	0.708	0.00227820546264326	0.0245794877132663
LOC102122467	gene15241	-0.662	0.000146019945376072	0.004755277837427		HHIP	gene:ENSCSAG00000003439	2.038	0.00228416070436542	0.0246240551332429
TNFRSF18	gene3155	-1.32	0.000145735237386016	0.004755277837427		CD68	gene:ENSCSAG00000011452	0.587	0.00231935856006421	0.0249636223964806
SEMA4D	gene25255	-0.566	0.000150008856023062	0.00487349345644301		ATP13A4	gene:ENSCSAG00000008891	1.391	0.00234382624300794	0.0251481573892098
MYB	gene7352	-0.848	0.000158165074143616	0.00508976707789172		SYNDIG1	gene:ENSCSAG00000010985	0.957	0.00234395658262028	0.0251481573892098
PLCG1	gene17957	-0.663	0.000159150304882587	0.00510936439788542		Nan	gene:ENSCSAG00000015288	1.438	0.00236812606007051	0.0253872894620903
LEF1	gene9832	-0.584	0.000159915158040334	0.00512181095798996		PADI1	gene:ENSCSAG00000000862	2.171	0.00237233594921219	0.0253999442957464
TRAPPC9	gene15317	-0.594	0.000161907059709672	0.00516126260764634		PRKG2	gene:ENSCSAG00000004470	1.762	0.00238570073281755	0.0254946973799196
SPRED2	gene21700	-0.714	0.000167555007667414	0.00529162093982206		CDH7	gene:ENSCSAG00000018212	2.042	0.0023904375886445	0.0255251077008978
BAZ2B	gene20341	-0.583	0.000169651124477417	0.0053330145148225		RHOQ	gene:ENSCSAG00000013504	0.556	0.00242317741999581	0.0257727546396244
THADA	gene21890	-0.603	0.000171519043080481	0.00536688618671183		Nan	gene:ENSCSAG00000018273	1.629	0.00243128949493332	0.0258305017290652
COX3	gene33361	-0.52	0.000181530210385408	0.00559827283505003		MTUS1	gene:ENSCSAG00000016743	1.492	0.00245061275053631	0.025941898269795
LOC102138114	gene6872	-0.606	0.000183525647524142	0.00563863867280056		PFKFB4	gene:ENSCSAG00000015755	1.017	0.00245811504642312	0.0259805628673241
PYHIN1	gene1130	-0.604	0.000186627408571309	0.00565912832485121		CNGB3	gene:ENSCSAG00000012992	1.606	0.00247388135514921	0.0261179500492192
ANK3	gene16188	-0.793	0.000186692893190968	0.00565912832485121		PLXNA2	gene:ENSCSAG00000015213	0.931	0.0024766027530583	0.0261179500492192
HMGN5	gene31978	-0.812	0.000185608927876464	0.00565912832485121		SOGA1	gene:ENSCSAG00000009960	0.572	0.00250590400815666	0.0264029558142783
LOC102133757	gene4791	-0.709	0.000185956756240404	0.00565912832485121		WDR17	gene:ENSCSAG00000003086	1.889	0.00253299700258276	0.0266451130451965
LOC102138723	gene17723	-0.692	0.00019349040539968	0.00583362620710511		RAB32	gene:ENSCSAG00000017145	1.599	0.00254638544851274	0.0267459645125109
LOC102129532	gene27936	-1.27	0.000194574215055214	0.00584583593019868		BTK	gene:ENSCSAG00000009872	0.646	0.00256446081187781	0.0268939608220006
KCNB1	gene18078	-0.83	0.000196250559007434	0.00588318452830233		Nan	gene:ENSCSAG00000018583	1.802	0.00257272058713988	0.0269596349104246
ANKRD35	gene1545	-1.945	0.000202277878826032	0.0060372166911154		PCDH19	gene:ENSCSAG00000010397	1.51	0.00257789555718592	0.0269929063889359
RNF149	gene21249	-0.602	0.000202966209633265	0.00604447615530643		DPY19L1	gene:ENSCSAG00000014922	0.511	0.00258117015581959	0.0270062430954241
CD3D	gene23936	-0.739	0.000213744560392108	0.00632385867129592		TPO	gene:ENSCSAG00000006892	1.383	0.00262702133974195	0.0273555430890493
PDZD4	gene32597	-1.272	0.000220917466943539	0.00651838892020631		SLC16A2	gene:ENSCSAG00000011031	1.356	0.00262874263810454	0.0273555430890493
ZC3H12B	gene31793	-0.878	0.000225026362593002	0.00657173764303863		FAM107A	gene:ENSCSAG00000012116	1.69	0.00263121412338119	0.0273601671982095
TESPA1	gene19060	-0.599	0.000227001857399258	0.0066152043422359		TCN2	gene:ENSCSAG00000009194	1.157	0.00263671574654306	0.0273646725031585
ZDBF2	gene20757	-0.746	0.000232210961370777	0.00673808729789561		MED12L	gene:ENSCSAG00000011846	0.832	0.00263772978636802	0.0273646725031585
LOC102144615	gene27495	-0.855	0.000245584455976459	0.00706575616983117		STOX2	gene:ENSCSAG00000003014	1.407	0.00266351435619477	0.0274922111066242
ZGPAT	gene18257	-0.798	0.000248950285234202	0.00713237315080265		PLB1	gene:ENSCSAG00000010521	0.853	0.00266428184985289	0.0274922111066242
TSPO	gene16881	-1.397	0.000251454160009324	0.00718894209037184		RAB3B	gene:ENSCSAG00000001269	1.805	0.00267573675010975	0.0275503952133395
TRIM13	gene7265	-1.057	0.000254769159232029	0.00725317648295799		SAMD4A	gene:ENSCSAG00000014813	0.473	0.00267562010570975	0.0275503952133395
CD200	gene4765	-0.61	0.00025607594728403	0.00727512837681408		TRPC3	gene:ENSCSAG00000003692	1.814	0.0026848623405987	0.0276201120511134
EGLN3	gene13342	-1.306	0.000260576223323526	0.00734154587704042		JAM3	gene:ENSCSAG00000002134	1.09	0.00269894733526356	0.0276595992285894
KCNH4	gene26478	-1.412	0.000263381565138953	0.0073823463370841		DYTN	gene:ENSCSAG00000010181	1.878	0.00269437227455363	0.0276595992285894
TNFRSF1B	gene2968	-0.649	0.000263086416695886	0.0073823463370841		FGF14	gene:ENSCSAG00000017485	1.335	0.00272468230417976	0.0278834621858767
TMEM184B	gene16999	-0.823	0.00026978184524749	0.00753834867996072		OLFM1	gene:ENSCSAG00000015615	1.773	0.00273879998560739	0.0280042298528356
SLC9A3R1	gene26792	-0.768	0.000270665437191829	0.00754750849500006		WNT3A	gene:ENSCSAG00000016455	1.713	0.00274794802723554	0.0280552606078654
RALGDS	gene24329	-0.631	0.0002722438595293	0.00757596641886863		MEIS1	gene:ENSCSAG00000014795	1.332	0.0027729636489928	0.0282465587701553
MLLT6	gene26328	-0.579	0.000273991042442309	0.00760899459379663		CDYL	gene:ENSCSAG00000007301	0.367	0.00279276330120837	0.0283839806298263
SH2D2A	gene1178	-0.876	0.000280129817100106	0.00773203844760049		EPHA3	gene:ENSCSAG00000005935	1.143	0.00279840832110182	0.028419952678639
DOK2	gene14390	-1.013	0.000289606588236536	0.00796124993573312		PCSK5	gene:ENSCSAG00000007915	1.1	0.00281753247995792	0.0284809670045333
IL15	gene10043	-0.991	0.000302575730554585	0.00825096068460094		LRGUK	gene:ENSCSAG00000009415	1.501	0.00281688987431111	0.0284809670045333
SLCO3A1	gene12942	-0.562	0.000318127441587915	0.00864034131352777		MPP4	gene:ENSCSAG00000010593	1.946	0.00282129753908728	0.0284809670045333
OTUD7B	gene1441	-0.832	0.000327423241489347	0.00887506510863341		SRSF12	gene:ENSCSAG00000017325	2.138	0.00285809514476379	0.0287878434096096
CNNM4	gene21194	-0.694	0.000328714616464837	0.00889231970436751		GRID1	gene:ENSCSAG00000009628	0.989	0.00286313993453798	0.028789917398548
PDE6B	gene8997	-1.51	0.00034028329201237	0.00915369980575599		FERMT1	gene:ENSCSAG00000013498	2.092	0.0028793518758108	0.028915634127841
PLBD2	gene19785	-1.037	0.000343429972968685	0.00921695461050345		DNER	gene:ENSCSAG00000007041	1.214	0.00289226707798834	0.0289630846585197
CUL9	gene8015	-0.652	0.000345073151836341	0.00924278777502467		IGHM	gene:ENSCSAG00000009287	0.339	0.00289278378891216	0.0289630846585197
LOC102115157	gene395	-0.519	0.000348815042950946	0.00932462260486977		COL5A1	gene:ENSCSAG00000015604	1.113	0.00289085736802675	0.0289630846585197
NFKBIA	gene13365	-0.661	0.000360424441360143	0.00959718414445243		ARHGAP28	gene:ENSCSAG00000017578	1.434	0.00289480634247189	0.0289630846585197
DNMT3A	gene22080	-0.575	0.000364842892185456	0.00967688764820019		RNF180	gene:ENSCSAG00000015992	1.222	0.00290699382577666	0.0290634782714871
SLC22A17	gene13228	-2.163	0.00036706973380107	0.0096980680642384		CACNA2D4	gene:ENSCSAG00000011563	1.03	0.00291289602248982	0.0291009308775315
RAB43	gene19443	-0.658	0.000372183034226743	0.00977934200564706		CFAP58	gene:ENSCSAG00000005244	1.464	0.00296654922813216	0.0295276658791296
TFRC	gene3194	-0.614	0.000375952956194236	0.00985606398671376		REEP1	gene:ENSCSAG00000016327	1.354	0.00297234007648561	0.029563503325222
LOC102127934	gene188	-0.808	0.000385271278739244	0.0100480090156602		FRMPD1	gene:ENSCSAG00000010803	0.896	0.00297708271630381	0.0295888699719827
GNAQ	gene25163	-0.605	0.00038549430759639	0.0100480090156602		ADGRG6	gene:ENSCSAG00000017057	1.861	0.00298581727413358	0.0296538452899051
DNAJA4	gene12754	-0.594	0.000388140948117077	0.0100783060715677		GPR176	gene:ENSCSAG00000007272	1.357	0.00301179856709833	0.0298459950514876
CHD8	gene13128	-0.574	0.000391713106055331	0.0101306843309088		COL6A5	gene:ENSCSAG00000010280	1.923	0.00301108058067724	0.0298459950514876
IPCEF1	gene7517	-0.559	0.000392396167750958	0.0101306843309088		PTK2	gene:ENSCSAG00000009564	0.355	0.00301851470859232	0.0298906038311596
ZCCHC14	gene31174	-0.7	0.000401112370617527	0.0102969867542269		TTC29	gene:ENSCSAG00000003409	1.403	0.00304455050960904	0.0300822095374767
BATF	gene13794	-0.687	0.00042397692886201	0.0107618816709273		PDZD2	gene:ENSCSAG00000017191	1.103	0.00304294797718266	0.0300822095374767
GATA3	gene15540	-0.776	0.000452400037694154	0.0113350415348461		CADM2	gene:ENSCSAG00000005916	1.418	0.00306182638061921	0.0301425752437764
KCNK1	gene199	-0.93	0.000451786126981092	0.0113350415348461		CADM1	gene:ENSCSAG00000002740	1.013	0.00307128800732136	0.0301697046832725
CCDC88B	gene22589	-0.943	0.00045212754456506	0.0113350415348461		LGI1	gene:ENSCSAG00000006218	2.859	0.00307011903030774	0.0301697046832725
FAM163A	gene452	-0.942	0.000453389076193146	0.0113389017582006		Nan	gene:ENSCSAG00000005727	1.791	0.00308826605334335	0.0302484230203013
GYS1	gene29632	-0.968	0.000457609721317632	0.0114234191461276		DPP10	gene:ENSCSAG00000016475	1.871	0.00309798000435306	0.0303069838916571
GCNT2	gene8803	-1.072	0.000482467013859444	0.0119778830863094		XDH	gene:ENSCSAG00000011394	1.726	0.00312716297560878	0.0304445463727217
WDR6	gene4206	-0.864	0.00048380918849493	0.011979308904706		TPRG1	gene:ENSCSAG00000009086	1.612	0.00313437405452484	0.0304569090093029
ZKSCAN5	gene5454	-1.622	0.000484288703143121	0.011979308904706		BRINP2	gene:ENSCSAG00000012005	1.627	0.00317182644085361	0.030754411977156
RAP1A	gene1690	-0.561	0.000486975014130391	0.0120238558034377		Nan	gene:ENSCSAG00000010047	0.862	0.00317421333500411	0.0307554611504311
HHAT	gene812	-0.775	0.000491012238966028	0.0121015357625384		ERICH6B	gene:ENSCSAG00000017768	1.832	0.0031923896571685	0.0308651025808046
VAT1L	gene31084	-0.916	0.000494693725189415	0.0121481750236388		RGL1	gene:ENSCSAG00000012682	0.677	0.00321171256252523	0.0310296953875469
PTPN7	gene646	-0.628	0.000494229316610593	0.0121481750236388		GRN	gene:ENSCSAG00000003556	0.532	0.00324007129418334	0.0312812891685211
IL12RB2	gene2119	-0.814	0.000497266281527407	0.012189307045383		SHC3	gene:ENSCSAG00000007327	0.977	0.00324892496969484	0.0313219573685509
APOL2	gene17054	-0.556	0.000502139158911578	0.0122865761766112		C3orf20	gene:ENSCSAG00000009277	1.007	0.00328276176524009	0.0315804957558414
DHRS3	gene2966	-0.901	0.000506314737831009	0.0123442623693808		WDR31	gene:ENSCSAG00000012450	2.034	0.00328927272120389	0.0316205939587528
NCALD	gene15078	-0.608	0.00052154870412264	0.0126250114117388		DFNA5	gene:ENSCSAG00000014114	1.708	0.00330294230210784	0.031698566583968
AAK1	gene21664	-0.554	0.000549888585974255	0.0131238787302819		SEMA6A	gene:ENSCSAG00000014749	1.756	0.00330442936827762	0.031698566583968
MYH9	gene17050	-0.465	0.000568642676043064	0.0135002929032601		HLA-DOB	gene:ENSCSAG00000009402	0.706	0.00334706179118738	0.0320223384987066
RFFL	gene26025	-0.64	0.000575444417360191	0.0136379322648366		LPAR1	gene:ENSCSAG00000012120	1.15	0.0033476713063403	0.0320223384987066
CPT1A	gene22426	-0.678	0.000582400513381207	0.013754780820377		VASH1	gene:ENSCSAG00000011944	1.033	0.0033729558569458	0.0322413492926327
STAG3	gene5486	-0.899	0.000606434495990345	0.0142234550182191		ADAMTS2	gene:ENSCSAG00000008473	0.915	0.00337686060911164	0.0322491986148716
ASPM	gene582	-0.716	0.000606050830597603	0.0142234550182191		SMIM14	gene:ENSCSAG00000016958	0.622	0.00337855574138167	0.0322491986148716
ABHD12B	gene13485	-0.937	0.000627650362240251	0.0146703819607962		RGSL1	gene:ENSCSAG00000012503	1.823	0.00338310891781186	0.0322698382075666
ISG20	gene12873	-0.529	0.000631838246300615	0.014742892413681		ACSS3	gene:ENSCSAG00000003882	1.364	0.0034308969828638	0.0326564291803333
CARHSP1	gene30345	-1.023	0.00065560266743375	0.0151670940779392		NDST4	gene:ENSCSAG00000003784	1.306	0.00346188370860645	0.0328824122733667
MAPKAPK3	gene4271	-0.623	0.000679483722793313	0.0155868056681304		FCHO2	gene:ENSCSAG00000015597	0.645	0.00346510550261018	0.0328892608781502
IKZF2	gene20815	-0.53	0.00068969642919734	0.0156623369707356		RAPGEF2	gene:ENSCSAG00000003202	0.369	0.00350148697684897	0.0331646103344074
TMC6	gene26886	-0.61	0.000688228106057588	0.0156623369707356		Nan	gene:ENSCSAG00000014706	0.756	0.003512957279204	0.0332266183583857
ITGAL	gene30599	-0.502	0.000688506626475619	0.0156623369707356		GLT1D1	gene:ENSCSAG00000001950	0.619	0.00354293070375713	0.0334866496558893
ZNF16	gene15438	-1.086	0.000704272060190783	0.0158607206921904		Nan	gene:ENSCSAG00000016578	0.869	0.00354736076587557	0.0335050582624371
SRGN	gene16119	-0.508	0.000709762098302546	0.0159578961836897		Nan	gene:ENSCSAG00000017460	1.115	0.00355144751940735	0.0335202008177909
MGAT5	gene20193	-0.512	0.000716801012492926	0.0160537817583973		KBTBD8	gene:ENSCSAG00000011713	0.572	0.00356298122217533	0.0336055608355699
LOC101867429	gene31243	-0.656	0.00072204218076746	0.0161271921296416		ARHGEF7	gene:ENSCSAG00000017462	0.315	0.00356921512509572	0.0336408495414923
KLC1	gene14075	-0.524	0.000731556967743215	0.0162894848869836		CYP46A1	gene:ENSCSAG00000010408	1.933	0.00358210312588432	0.0337387619609635
TRAF2	gene24244	-0.699	0.000732185789706081	0.0162894848869836		COL14A1	gene:ENSCSAG00000010745	1.394	0.00361109037945736	0.0339489728004388
LOC102119202	gene17943	-0.72	0.000753314117591404	0.0166612470959141		NXPH2	gene:ENSCSAG00000016269	1.572	0.00361334349053061	0.0339489728004388
GEM	gene14990	-0.822	0.000766066105221739	0.0168882755014792		Nan	gene:ENSCSAG00000009202	1.21	0.0036331564763849	0.034053272890116
ABCA2	gene24235	-0.864	0.000802085763608744	0.017653686660951		CFAP43	gene:ENSCSAG00000005256	1.3	0.00364466209848048	0.0341137339411866
UBASH3B	gene24009	-0.527	0.00080437006301875	0.0176724613761259		FSHR	gene:ENSCSAG00000013713	1.434	0.00367972926803793	0.0343730571303461
PTGS1	gene24465	-0.774	0.000805541501606916	0.0176724613761259		Nan	gene:ENSCSAG00000001255	1.357	0.00368313934801781	0.0343785143708136
SLC8B1	gene19784	-0.849	0.000816729066146774	0.0178601943933546		DZIP1L	gene:ENSCSAG00000010954	1.371	0.00370714554636206	0.0345547951928513
CORO2A	gene24682	-0.965	0.000822127535753447	0.0179493439478003		SH3PXD2B	gene:ENSCSAG00000009606	1.085	0.00372308738257059	0.0345922702053983
STAT5B	gene26481	-0.646	0.000837107005193102	0.0182178095040422		NSUN7	gene:ENSCSAG00000017072	2.001	0.00371981931220929	0.0345922702053983
ZC3H12D	gene7464	-0.536	0.000836659745229644	0.0182178095040422		TRABD2B	gene:ENSCSAG00000001250	1.157	0.00374716767331702	0.0347304047093814
STK17A	gene5822	-0.473	0.000848062367182046	0.0184266991141315		Nan	gene:ENSCSAG00000018002	1.351	0.00375171742359622	0.0347304047093814
LOC102136964	gene29876	-0.862	0.000851431449808407	0.0184703499814667		ZMAT4	gene:ENSCSAG00000015108	0.956	0.00378156964398403	0.0349587982772962
DEDD2	gene29398	-0.781	0.000884088190204152	0.0190268108129515		Nan	gene:ENSCSAG00000001309	1.653	0.00379218923856225	0.035009013784456
SLA	gene15278	-0.497	0.000895249326266609	0.0192365282447794		GABRR1	gene:ENSCSAG00000017318	2.294	0.00379032049877299	0.035009013784456
HIVEP1	gene8780	-0.524	0.000898865450434014	0.0192837169303221		PLCB4	gene:ENSCSAG00000013606	1.125	0.00380602060971537	0.0350880678339307
RBMS3	gene3358	-0.729	0.000937467978286788	0.0200170049451802		ASAP2	gene:ENSCSAG00000007108	0.897	0.00385796466851688	0.0354465276589328
EML3	gene22658	-1.008	0.000945727079943202	0.0201616542317562		ATP6V0D2	gene:ENSCSAG00000013099	1.735	0.00386457292980021	0.0354830890023901
LOC107129424	gene7417	-0.565	0.000948585940152279	0.0201909044941504		DOCK9	gene:ENSCSAG00000017515	0.391	0.00387510741164495	0.0355556252447124
SLC25A25	gene25261	-0.704	0.000950261419246998	0.0201949140428392		Nan	gene:ENSCSAG00000004138	1.754	0.00389570986423733	0.0357168953415149
ARL3	gene16481	-0.883	0.000978843504615932	0.0207698356135693		KCNG3	gene:ENSCSAG00000012626	1.82	0.00389845805380519	0.0357168953415149
KCNA2	gene1713	-2.782	0.000985836955808328	0.0208855941651749		MMP16	gene:ENSCSAG00000012941	1.464	0.00392404582517693	0.0358826873322582
SERPINE2	gene20939	-0.746	0.00100300381404487	0.0211502978179027		ADAMTSL1	gene:ENSCSAG00000009320	1.181	0.00394296740032696	0.0359825767425375
CCSAP	gene241	-1.161	0.00100493650843568	0.0211581981155916		MEGF11	gene:ENSCSAG00000013112	1.58	0.00397452030393502	0.0361970988813839
IL7R	gene10614	-0.62	0.00101718536313454	0.0213498875291608		VPREB3	gene:ENSCSAG00000011432	0.964	0.0039880854165192	0.036296148932407
MOB2	gene22343	-0.84	0.00102698113808763	0.0214560059311231		ANK1	gene:ENSCSAG00000015073	0.751	0.00402864254874947	0.0365912439303308
OLFM2	gene28661	-0.793	0.00102674857808622	0.0214560059311231		ERICH3	gene:ENSCSAG00000001385	1.494	0.00407743752120602	0.0369350162575286
LOC102136976	gene7585	-4.978	0.00102568422507257	0.0214560059311231		GFRA2	gene:ENSCSAG00000016680	1.297	0.00408463138336394	0.0369753653797875
INPP5A	gene16732	-0.592	0.00105871353073966	0.0219836846291202		FRMPD3	gene:ENSCSAG00000009116	0.705	0.00408827526587009	0.036983546423223
HIVEP2	gene7416	-0.485	0.00107902702419207	0.0223371752873908		RIMKLA	gene:ENSCSAG00000001163	1.807	0.00409779516300676	0.0370448367817162
LIF	gene17147	-1.321	0.00109714409219424	0.0226431865835833		SEZ6L	gene:ENSCSAG00000010116	1.019	0.00412045901803812	0.0371998898772311
ATP9A	gene18110	-0.807	0.00111207220577995	0.0229164500068161		PFKFB2	gene:ENSCSAG00000015070	2.304	0.00414273632927709	0.0373261096370179
CCDC14	gene4643	-0.83	0.00112238415225881	0.023036754407206		ZNF704	gene:ENSCSAG00000013321	0.922	0.00416576608409416	0.0374835632246792
LOC107130069	gene11395	-1.753	0.00114301336317501	0.0232287913342141		ZFHX4	gene:ENSCSAG00000013465	1.32	0.0041861366049038	0.0375666793592996
LOC101865988	gene17191	-0.728	0.00114433441845281	0.0232287913342141		FGFR2	gene:ENSCSAG00000004685	1.321	0.00422277082314455	0.0378299513611569
GIMAP6	gene6868	-0.585	0.00114761802157766	0.0232606757209322		GABRA3	gene:ENSCSAG00000007008	1.313	0.00422388209981948	0.0378299513611569
BICD1	gene18759	-0.649	0.00115399887297001	0.0233551485766508		JPH3	gene:ENSCSAG00000003128	1.465	0.00422685843641193	0.0378315041884959
LOC101925240	gene8265	-0.517	0.00115641540955505	0.0233615279253888		DEPTOR	gene:ENSCSAG00000010756	1.127	0.00424758670464382	0.0379666740083296
CYTB	gene33367	-0.451	0.00116159085011571	0.0234041598584144		Nan	gene:ENSCSAG00000005899	1.98	0.0042810069183154	0.0381391091594079
NEK7	gene595	-0.5	0.00116929496861305	0.0234896829493569		CCDC102B	gene:ENSCSAG00000018216	1.141	0.00427957378852471	0.0381391091594079
TPX2	gene17779	-0.904	0.00118405879671512	0.0236811759343024		MN1	gene:ENSCSAG00000010001	1.227	0.00429198944344547	0.0381613843993304
HDAC4	gene21099	-0.53	0.00119928823496489	0.0239504915159165		MOXD1	gene:ENSCSAG00000016667	1.768	0.00429170575887038	0.0381613843993304
AGAP1	gene21052	-0.661	0.00122443912272382	0.0243810605375212		NRG2	gene:ENSCSAG00000012979	0.766	0.00430959683546597	0.0382927113155262
ZBED8	gene11749	-2.243	0.00123175822268969	0.0244908882344451		AXL	gene:ENSCSAG00000003552	0.969	0.00440233169407044	0.0388912348389578
DPEP2	gene30935	-1.64	0.00126524027847378	0.0250465932677462		TEX29	gene:ENSCSAG00000017461	1.895	0.00440289514011527	0.0388912348389578
TMEM106C	gene18845	-0.919	0.00127892535562317	0.0252806496788394		GLRA1	gene:ENSCSAG00000010864	1.486	0.00440934986118444	0.03889738240288
CMYA5	gene10995	-1.087	0.00138516940197557	0.0268646287070766		KCNQ1	gene:ENSCSAG00000009565	0.44	0.00444618003763023	0.0391710783080256
LOC107128551	gene31931	-1.632	0.00142227252536552	0.0274353137705452		EPHA10	gene:ENSCSAG00000001114	1.984	0.00446470006411971	0.0392829574742006
JAK3	gene28923	-0.56	0.00143712543116775	0.027682501213132		UBE2U	gene:ENSCSAG00000001348	2.252	0.00447655627701093	0.0393590514744393
LOC102132828	gene14003	-1.162	0.00144119492503936	0.0277215681048647		TBXAS1	gene:ENSCSAG00000008338	0.9	0.00450780779119961	0.0395333864573237
CAB39	gene20976	-0.507	0.00145106727035372	0.0278719851929328		NOTCH2	gene:ENSCSAG00000001741	0.425	0.00452338621869886	0.0396185229031658
DAZAP1	gene28384	-0.566	0.00148463556549526	0.0284764844342171		COL12A1	gene:ENSCSAG00000014357	1.311	0.00457930515622012	0.0400044541705521
TJP2	gene25100	-0.675	0.00151645231775591	0.028964025984705		ADAMTS3	gene:ENSCSAG00000004827	1.204	0.00458364076631804	0.0400164291222475
SLFN5	gene26030	-0.509	0.00152893500661372	0.0291205292984773		Nan	gene:ENSCSAG00000011927	1.002	0.00463875471755318	0.0404714107451941
PEAK1	gene12737	-0.585	0.00155091638938937	0.0293057823115167		ARRB1	gene:ENSCSAG00000003950	0.454	0.00469404018092417	0.0408218172177407
NUMA1	gene23456	-0.491	0.00155160953475556	0.0293057823115167		RSPO2	gene:ENSCSAG00000011712	1.132	0.00471988055023429	0.0410201080402525
SH3KBP1	gene31377	-0.459	0.00155832659089692	0.0293917709783058		TEX11	gene:ENSCSAG00000011589	1.717	0.00473464115280938	0.0410954672922625
EXOC6B	gene21624	-0.594	0.00159716046698591	0.0300407744344441		MS4A14	gene:ENSCSAG00000006192	2.226	0.00482615271886831	0.0417822855975405
TRIM7	gene12004	-1.616	0.00161638360371626	0.030276537018575		Nan	gene:ENSCSAG00000013783	0.848	0.00483482067995327	0.0418036993704864
VWA2	gene16570	-0.614	0.00164937057110595	0.0308094255235471		GRHL2	gene:ENSCSAG00000011989	1.278	0.00483942944384586	0.0418167600535132
GIMAP7	gene6866	-0.5	0.00167934511060729	0.0312832738025337		ADGRG4	gene:ENSCSAG00000007537	1.618	0.00485239939957968	0.0418484566748415
LOC102137553	gene26071	-0.584	0.00169109700727805	0.0314590374778574		ATP13A5	gene:ENSCSAG00000008918	1.652	0.00485736486674262	0.0418644053796489
TMEM2	gene25115	-0.483	0.00170623624292691	0.0316624810132142		Nan	gene:ENSCSAG00000016502	0.834	0.00486647244542888	0.0418895271657867
WSB2	gene19823	-0.731	0.00171255105922864	0.0317277535938948		GDNF	gene:ENSCSAG00000016991	2.722	0.00491150974040891	0.0421964652872687
NAB1	gene20606	-0.637	0.00172321989635877	0.0318819157936676		ZNF385D	gene:ENSCSAG00000009784	1.001	0.00493345777330892	0.0423056744098262
WNK1	gene18308	-0.447	0.00177756997958529	0.0326819638894526		FNDC3B	gene:ENSCSAG00000012797	0.341	0.00492974313695291	0.0423056744098262
EBPL	gene27373	-0.91	0.00177849567852028	0.0326819638894526		C16orf45	gene:ENSCSAG00000008074	1.067	0.00495786120874789	0.0424595512274558
LOC107126798	gene19891	-1.056	0.00178247006548409	0.0327107344449647		GRIA3	gene:ENSCSAG00000018334	1.135	0.00497612332509294	0.0425625876444128
RPS6KB2	gene22458	-0.69	0.00178621030592253	0.0327351362407935		Nan	gene:ENSCSAG00000005241	2.205	0.00499744300369765	0.0426901824182957
EIF4G1	gene3939	-0.462	0.00180307927689245	0.0329553386005377		GGA2	gene:ENSCSAG00000006835	0.365	0.00501951378504125	0.0428226791812827
SPSB2	gene18406	-2.664	0.00181170145287011	0.0329797663940698		Nan	gene:ENSCSAG00000016785	0.654	0.00504253793515335	0.042939517041492
TSSC1	gene22242	-0.736	0.00182188325102858	0.0331207155943347		ATP10B	gene:ENSCSAG00000010352	1.338	0.00514608426247887	0.0437109498368013
MKL2	gene30396	-0.542	0.00184454227460867	0.0334431029228114		PHYHIPL	gene:ENSCSAG00000007315	2.096	0.00519535926909102	0.0440463342053527
FLOT2	gene25942	-0.686	0.00186590873645586	0.0337404003209995		CPAMD8	gene:ENSCSAG00000005682	1.194	0.0052195315689381	0.0442234887545245
CPSF4	gene5449	-1.019	0.00187784759443308	0.0339111307611718		NTSR1	gene:ENSCSAG00000016088	1.532	0.00524692898661989	0.044372055471434
GFI1	gene1899	-1.189	0.00188874030033659	0.0340625408745961		PDGFRL	gene:ENSCSAG00000016745	1.654	0.00526344647194681	0.0444120307870258
ND6	gene33366	-0.942	0.00193269696004227	0.0346711026649591		CPEB1	gene:ENSCSAG00000017282	1.68	0.0052754414925919	0.0444738499847051
TACC3	gene9025	-0.608	0.00193864235985378	0.0346913963172337		ITGB6	gene:ENSCSAG00000015696	1.663	0.00533249641513413	0.0448987549064662
COL16A1	gene2620	-0.976	0.00198749910573481	0.0353738372947296		DTNA	gene:ENSCSAG00000017895	1.357	0.00535743606107611	0.0450525324089373
USP4	gene4221	-0.531	0.00199618427845063	0.0354819142687952		CHD7	gene:ENSCSAG00000014349	0.363	0.0053611574310652	0.0450557545747739
sept-01	gene30594	-0.609	0.00200129963303106	0.0355263385837409		VAV3	gene:ENSCSAG00000001524	0.371	0.00543412977256792	0.0455272809064861
PLEKHG3	gene13636	-1.009	0.00201444957245691	0.0356200848879751		CTTNBP2	gene:ENSCSAG00000010811	1.477	0.00544745039435422	0.0455540507884752
APBB2	gene9314	-0.485	0.00201168412799948	0.0356200848879751		CDCA7L	gene:ENSCSAG00000013887	0.451	0.00545738084089219	0.0456088354238526
BRCA2	gene27198	-0.806	0.00202763284980607	0.0357600702602162		Nan	gene:ENSCSAG00000006151	1.288	0.00551840751376665	0.046033341293763
KCNAB2	gene3068	-0.477	0.0020261052130731	0.0357600702602162		SPAG17	gene:ENSCSAG00000001708	1.29	0.00553169195258725	0.0460871890642408
RGS10	gene16624	-0.681	0.00204732535515642	0.036001017456429		CFAP61	gene:ENSCSAG00000011382	1.194	0.00553830873469485	0.046109816297622
LY96	gene14839	-0.826	0.00208320575880192	0.036409181730412		CACNB2	gene:ENSCSAG00000012581	1.301	0.00558184188033622	0.046361919913168
ND4L	gene33363	-0.626	0.00208142372697507	0.036409181730412		FAM171B	gene:ENSCSAG00000012524	1.457	0.00559822619354888	0.0464694089387019
PLPPR4	gene1837	-1.532	0.00212615177237147	0.0369221752798013		Nan	gene:ENSCSAG00000015738	1.703	0.00560533026942372	0.0464997803604253
KCNH2	gene6879	-1.955	0.00212373012987828	0.0369221752798013		EPB41L4B	gene:ENSCSAG00000011705	1.151	0.005611656990312	0.0465236697777893
LOC102125944	gene17016	-0.806	0.00216528056763946	0.0374579746605654		SRC	gene:ENSCSAG00000013699	0.657	0.00563376413921629	0.0466782778311862
AP3S2	gene12902	-0.71	0.00217184644494738	0.0375237591887856		DACH2	gene:ENSCSAG00000010460	1.696	0.00564284238358728	0.0466961641025613
FAM219A	gene24800	-0.841	0.00217617001178132	0.0375506845743207		HUNK	gene:ENSCSAG00000009448	1.325	0.00566491816847694	0.0468501228676062
BCL2	gene27894	-0.454	0.0022033445705973	0.0378273315660068		SPINK5	gene:ENSCSAG00000012050	2.266	0.00573100184404063	0.0473096831125483
ZFYVE9	gene2269	-0.664	0.00220793522546605	0.0378582832851375		LAMC2	gene:ENSCSAG00000012624	1.503	0.00574857660610183	0.0474257570003401
SDF4	gene3153	-0.516	0.00230281222880008	0.039139161535801		Nan	gene:ENSCSAG00000006357	1.114	0.00575889066561011	0.0474528371878753
LOC102133263	gene6753	-0.46	0.00234256375550019	0.0397153755302029		PLA2G4D	gene:ENSCSAG00000008343	2.289	0.00580633916718498	0.0478146185109797
CDR2	gene30480	-0.787	0.00234927779147086	0.0397795416560777		SCIMP	gene:ENSCSAG00000012849	0.799	0.00581080029425498	0.0478221777875363
TCIRG1	gene22437	-0.767	0.00237621005263852	0.0401354882025262		ME1	gene:ENSCSAG00000017385	1.35	0.00587466994837387	0.0483183548404645
ADAMTS10	gene28623	-0.812	0.0023898948741004	0.0402347250283539		CHST15	gene:ENSCSAG00000004534	0.452	0.00589560683611629	0.0484610264720229
LTBP4	gene29346	-1.061	0.00240179170620446	0.0403158275858694		Nan	gene:ENSCSAG00000013835	0.832	0.00590334950389835	0.0484951358819939
LOC107129571	gene8293	-0.866	0.00240132645114504	0.0403158275858694		SIAH3	gene:ENSCSAG00000017765	1.199	0.00590986377211185	0.048519118815203
GRIK5	gene29394	-0.724	0.00241864370490764	0.0404996072905619		LPL	gene:ENSCSAG00000016700	1.247	0.00593472607056547	0.0486936156683417
MAPK6	gene12413	-0.694	0.00242468347888133	0.040520294184353		CDKL5	gene:ENSCSAG00000014729	0.715	0.00597798798739098	0.0490182171322549
LOC102117684	gene17430	-1.164	0.00242584677259786	0.040520294184353		KCNU1	gene:ENSCSAG00000015733	1.449	0.00599063765233384	0.0490628861611346
FASN	gene26988	-0.653	0.00248486865602913	0.0413535739569554		ADGRB2	gene:ENSCSAG00000001040	0.549	0.00602759522561635	0.0492590634374341
KLRD1	gene18514	-2.279	0.00249559765056455	0.0414812926495308		ACACB	gene:ENSCSAG00000002837	1.122	0.00603338172071646	0.0492590634374341
CCDC124	gene28927	-0.941	0.00252258336391976	0.0418785844523598		CPED1	gene:ENSCSAG00000010728	0.759	0.00603411323718892	0.0492590634374341
CD3E	gene23935	-0.484	0.00252869587416344	0.0419288033835647		RNF212B	gene:ENSCSAG00000016072	1.953	0.00605724313967096	0.0493687262416298
KIF21B	gene623	-0.516	0.00255720624863609	0.0422982470846262		GLUL	gene:ENSCSAG00000012490	0.623	0.00607196786690699	0.0493992467146737
NTRK3	gene12866	-0.66	0.00259230582034366	0.0426192651819212		CD247	gene:ENSCSAG00000010930	-1.203	1.54934164695167e-23	2.09114642089067e-19	0.00868914758465504
DUSP16	gene18570	-0.635	0.00259106138720877	0.0426192651819212		INPP4B	gene:ENSCSAG00000003489	-1.02	3.82117966256496e-20	1.71914873018798e-16	0.00538354139812552
SLCO4A1	gene18220	-1.232	0.00265441955321036	0.0434301416055381		FYB1	gene:ENSCSAG00000016953	-0.987	2.63585737911291e-20	1.71914873018798e-16	0.00127174116629994
KCNN4	gene29444	-0.882	0.00268334944052591	0.043797939185507		Nan	gene:ENSCSAG00000001832	-1.423	9.9933487306174e-20	2.24800379695238e-16	0.000390693993705462
CTTN	gene22407	-0.664	0.00272762052425166	0.0442545838940712		CD5	gene:ENSCSAG00000006294	-1.269	7.89414119330821e-20	2.24800379695238e-16	0.0208015861930155
ZSCAN25	gene5458	-1.33	0.00275788222480853	0.0446921725690929		BCL11B	gene:ENSCSAG00000010477	-1.063	1.38147882649326e-19	2.66368853159707e-16	0.00625248284203809
LOC107129473	gene7829	-9.901	0.00281956349431377	0.0454746701339443		SIRPG	gene:ENSCSAG00000010729	-1.215	4.35955002300767e-19	7.35510583256682e-16	0.00198341210158697
ALCAM	gene4816	-0.567	0.00282781863313869	0.0454997358270419		TOX2	gene:ENSCSAG00000014083	-0.977	6.85629063005742e-19	1.02821505148761e-15	0.000161200895204006
CHMP7	gene14428	-0.542	0.00284100759895784	0.0456578499335472		ATXN7L1	gene:ENSCSAG00000011435	-1.054	5.93553429875963e-18	6.16245434079683e-15	1
KIAA0825	gene11081	-0.557	0.00285782955178853	0.0458197465328078		TCF7	gene:ENSCSAG00000013646	-1.134	5.86715625845828e-18	6.16245434079683e-15	0.0195252780779919
SGSM3	gene16955	-0.643	0.00285524831533544	0.0458197465328078		CD2	gene:ENSCSAG00000001696	-1.121	8.95013431864923e-18	8.62856877848633e-15	0.00859448549866406
YY1	gene14021	-0.566	0.00287204701471063	0.0458435236874367		CD3D	gene:ENSCSAG00000002600	-1.342	1.0627999201815e-17	9.56307368179313e-15	0.0233344424390462
PPP6R1	gene29906	-0.487	0.00287031643738018	0.0458435236874367		CD3E	gene:ENSCSAG00000002602	-1.121	1.54886278995077e-17	1.15975095900132e-14	0.00864803013940378
KLHDC4	gene31178	-0.506	0.00286914093981885	0.0458435236874367		SPOCK2	gene:ENSCSAG00000008495	-1.125	1.6326048915333e-17	1.15975095900132e-14	0.0166670575667749
DENND1C	gene28554	-0.523	0.00289143643958203	0.0460324816524314		THEMIS	gene:ENSCSAG00000016453	-0.947	1.56376296823648e-17	1.15975095900132e-14	0.00234115569314503
CTSC	gene23649	-0.606	0.00290678999906788	0.0461686645465987		PYHIN1	gene:ENSCSAG00000002439	-1.191	1.37710560813334e-16	8.0812149534677e-14	0.00105416165134849
CD96	gene4775	-1.19	0.00292677378389359	0.0464317616650408		FYN	gene:ENSCSAG00000015591	-0.927	1.5674056647269e-16	8.81469760700788e-14	0.00280620164709749
PACS2	gene14113	-0.732	0.00294269341824086	0.0466298443637233		CD6	gene:ENSCSAG00000006284	-1.027	2.65968707947298e-16	1.43591186046587e-13	0.00515792212531213
DAPK2	gene12525	-0.742	0.00301062814160994	0.0475399187942592		PDCD1	gene:ENSCSAG00000005736	-1.226	3.34513674778793e-16	1.73651194941899e-13	0.00564250765446936
PPP1CC	gene19743	-0.456	0.00304258805281531	0.0479887871744854		LEF1	gene:ENSCSAG00000003970	-1.054	6.35627495766158e-16	3.17743122605772e-13	0.0147852829513548
KEAP1	gene28685	-1.762	0.00305756910241591	0.0481691280867842		PITPNC1	gene:ENSCSAG00000004167	-0.854	1.3068856460344e-15	6.29965555875938e-13	0.00315178710264983
TROAP	gene18894	-1.307	0.00308966951104269	0.048544378492256		UBASH3A	gene:ENSCSAG00000008109	-0.987	1.39706484937972e-15	6.50213250761315e-13	0.000160471870483918
LOC102142828	gene17907	-1.074	0.0031096691838448	0.0486262522518328		ITK	gene:ENSCSAG00000010692	-0.996	2.89370407373522e-15	1.25988141558724e-12	0.00985269024030195
PIGK	gene2056	-0.561	0.00310332721825106	0.0486262522518328		UBASH3B	gene:ENSCSAG00000002428	-0.947	3.86042074500223e-15	1.62825308735297e-12	0.00134258624025893
LOC102116745	gene6687	-2.262	0.00310903254751495	0.0486262522518328		PRKCH	gene:ENSCSAG00000014110	-0.868	6.63099740219408e-15	2.62325940247928e-12	0.00770051344730629
IL21	gene9943	-0.576	0.00311881190805202	0.0486262522518328		TOX	gene:ENSCSAG00000014375	-0.895	6.8025545741109e-15	2.62325940247928e-12	0.00408375510749132
NEK10	gene3378	-0.748	0.00313452906099433	0.0487593409488007		SLC9A9	gene:ENSCSAG00000011341	-0.806	3.76521360881072e-14	1.33734442310838e-11	0.00687332301549844
CENPE	gene9797	-0.608	0.00314773827016532	0.0488528979529658		IPCEF1	gene:ENSCSAG00000013457	-0.999	3.61794897586678e-14	1.33734442310838e-11	0.00817845234400092
SRRM2	gene30232	-0.432	0.00317026083858645	0.0489785462889693		GRAMD2B	gene:ENSCSAG00000014535	-1.079	5.04217602586236e-14	1.74498076464267e-11	0.00220083927233087
PRRC2C	gene359	-0.399	0.00316898051839765	0.0489785462889693		SLFN12L	gene:ENSCSAG00000006280	-1.067	5.57142685351297e-14	1.87993870604662e-11	0.0153907225140775
						CD3G	gene:ENSCSAG00000002599	-1.121	5.84452577226414e-14	1.92398937434754e-11	0.0153621139443115
						ATP10A	gene:ENSCSAG00000006422	-0.909	6.2147755896271e-14	1.99716252698088e-11	0.00772769221061572
						KIAA1671	gene:ENSCSAG00000010221	-1.004	8.63070164737361e-14	2.70903674731632e-11	0.00706984592175018
						DUSP16	gene:ENSCSAG00000008601	-1.184	1.89945762987103e-13	5.69710658452651e-11	0.0222896355969109
						CD28	gene:ENSCSAG00000010308	-0.972	2.57004078112787e-13	7.54083487453976e-11	0.00827561491739115
						LCP2	gene:ENSCSAG00000010046	-0.825	2.75177895154869e-13	7.90228947001121e-11	0.00385694528887224
						PTPN13	gene:ENSCSAG00000004340	-1.041	3.34933411525979e-13	9.41790886534613e-11	1
						IL7R	gene:ENSCSAG00000017048	-1.122	3.61362627170297e-13	9.95369669166837e-11	0.0240558822192236
						TNIK	gene:ENSCSAG00000012748	-0.776	5.03568276636253e-13	1.33267863328618e-10	0.00419384684437139
						CNIH3	gene:ENSCSAG00000016214	-1.093	1.53727166543694e-12	3.57733718420732e-10	0.00940894473099251
						ARHGEF3	gene:ENSCSAG00000012807	-0.886	1.59861730213458e-12	3.59608962115175e-10	0.0117033597034412
						FKBP5	gene:ENSCSAG00000009994	-0.795	1.80761124694534e-12	3.93505306451956e-10	0.00678885109489337
						RGCC	gene:ENSCSAG00000017831	-0.857	2.71739079125343e-12	5.73072242336681e-10	0.00350532603571844
						ZNF609	gene:ENSCSAG00000012538	-0.907	3.50008748810979e-12	7.26779705031043e-10	0.00908031755307994
						IL6ST	gene:ENSCSAG00000016226	-0.877	4.130142999121e-12	8.32008060584122e-10	0.00434278489690594
						STAT4	gene:ENSCSAG00000012146	-1.057	5.3733246235293e-12	1.03605374919678e-09	0.0149418343118881
						PRKCQ	gene:ENSCSAG00000013516	-1.103	5.57854019871084e-12	1.06047263467606e-09	0.0450831314677299
						TRAC	gene:ENSCSAG00000016292	-0.874	6.69540281675827e-12	1.23791577832584e-09	0.000271013129644532
						SH2D1A	gene:ENSCSAG00000018329	-0.987	9.76700222678619e-12	1.71201596175238e-09	0.00191678664944221
						ZNF831	gene:ENSCSAG00000015605	-0.84	1.34746544663851e-11	2.24527668312099e-09	0.0015334053463103
						BICDL1	gene:ENSCSAG00000002278	-0.823	1.96980050378833e-11	3.1650473094799e-09	0.00208061661219803
						GNG2	gene:ENSCSAG00000015076	-0.733	2.04958648011828e-11	3.25450220260664e-09	0.000802031105118611
						TIGIT	gene:ENSCSAG00000006936	-1.057	3.74428236048625e-11	5.80880218614746e-09	0.0284789927336907
						GRAMD1B	gene:ENSCSAG00000002406	-0.778	5.87823993666307e-11	8.91444993540915e-09	0.000901098146001199
						STK17A	gene:ENSCSAG00000015428	-0.842	7.63808241573816e-11	1.14545775961353e-08	0.00890914980939362
						DGKA	gene:ENSCSAG00000005288	-0.866	9.30240969322573e-11	1.3282032548028e-08	0.0162197509032489
						IL6R	gene:ENSCSAG00000001948	-0.966	1.03104388264541e-10	1.44958325875679e-08	0.0177289157266641
						OPTN	gene:ENSCSAG00000013210	-1.055	1.15853405813902e-10	1.61203445182498e-08	1
						GIMAP8	gene:ENSCSAG00000006880	-0.759	1.77586577049003e-10	2.37315448557465e-08	0.00420082584194608
						DHRS3	gene:ENSCSAG00000000811	-0.98	1.83018418531291e-10	2.421764308742e-08	0.00386490716229683
						SKAP1	gene:ENSCSAG00000002542	-0.819	2.16566869946372e-10	2.83786703268561e-08	0.000691900242835767
						CACNB3	gene:ENSCSAG00000006242	-1.407	2.85347057154244e-10	3.66793260039127e-08	0.120467488146403
						SRGN	gene:ENSCSAG00000007791	-0.891	3.32978522138757e-10	4.19919832100418e-08	0.0228199882118214
						ACTN1	gene:ENSCSAG00000013110	-0.908	3.33539221844716e-10	4.19919832100418e-08	0.0200605569707047
						CD226	gene:ENSCSAG00000018218	-0.927	3.36010534688043e-10	4.19919832100418e-08	1
						NOL4L	gene:ENSCSAG00000012605	-1.038	4.76342328039085e-10	5.79206522661579e-08	0.0205415168806807
						Nan	gene:ENSCSAG00000009299	-0.832	5.84032608436106e-10	7.03811438934119e-08	0.0186404873540051
						TRAT1	gene:ENSCSAG00000006397	-0.956	6.6777740471884e-10	7.83738402738277e-08	0.0116867774763055
						GIMAP4	gene:ENSCSAG00000006878	-0.769	1.11054369240861e-09	1.27025493359652e-07	0.0157310408333999
						EVL	gene:ENSCSAG00000010388	-0.665	1.24896067950971e-09	1.40476852427855e-07	0.00351484784757342
						Nan	gene:ENSCSAG00000011104	-0.811	1.28164947426333e-09	1.42962173174646e-07	0.0138665867792522
						TRPS1	gene:ENSCSAG00000010958	-0.646	1.37071021438421e-09	1.51643243963472e-07	0.000895665937378185
						STAT5B	gene:ENSCSAG00000003133	-0.771	1.38597164731225e-09	1.52085035152629e-07	0.004275274568079
						ICOS	gene:ENSCSAG00000010281	-1.164	1.47115752709062e-09	1.60130751154372e-07	0.0391882382029543
						LCK	gene:ENSCSAG00000001052	-0.782	1.58180175427966e-09	1.70796626220101e-07	0.00345060034221207
						ARHGAP10	gene:ENSCSAG00000003372	-0.755	1.74224484522777e-09	1.85158099811332e-07	0.00075940951714435
						Nan	gene:ENSCSAG00000006865	-0.857	2.16698535244126e-09	2.2498308693769e-07	0.00952184080955134
						Nan	gene:ENSCSAG00000007547	-0.772	2.16211693278501e-09	2.2498308693769e-07	0.00599118669533025
						UXS1	gene:ENSCSAG00000017061	-0.805	2.33140117075399e-09	2.38385769709595e-07	0.00475627928253478
						RTKN2	gene:ENSCSAG00000007420	-0.997	2.94008740379665e-09	2.91782056537084e-07	0.00269554773597549
						Nan	gene:ENSCSAG00000002549	-0.9	3.43026826805567e-09	3.37944020539762e-07	0.0367760723206163
						HNRNPLL	gene:ENSCSAG00000012268	-1.123	4.38028319253501e-09	4.25328649278022e-07	0.0350405696126883
						SNTB1	gene:ENSCSAG00000010695	-0.795	4.78176760335649e-09	4.60996552446447e-07	0.00608901603976122
						MDFIC	gene:ENSCSAG00000010952	-0.769	5.55345589950693e-09	5.27852072363698e-07	0.00622467035320069
						NCOA7	gene:ENSCSAG00000016320	-0.635	6.19199896403676e-09	5.80370902900029e-07	0.00127976778610974
						CD7	gene:ENSCSAG00000002137	-1.645	6.32601964866487e-09	5.88843359986412e-07	0.0638631854934328
						TMEM204	gene:ENSCSAG00000011531	-1.092	6.56567461992573e-09	6.06965139350257e-07	0.0158024263148113
						EFCC1	gene:ENSCSAG00000008762	-1.025	6.7661167865193e-09	6.21239988215312e-07	0.0255117219519387
						LDLRAD4	gene:ENSCSAG00000017490	-0.995	6.81652134835224e-09	6.21639112423718e-07	0.00176548586150717
						NCOA1	gene:ENSCSAG00000008479	-0.773	6.94073456069831e-09	6.28718754132518e-07	1
						DPEP2	gene:ENSCSAG00000004036	-1.096	7.01641328839141e-09	6.31336867689459e-07	0.0543468705230422
						SAMHD1	gene:ENSCSAG00000009946	-0.664	8.04391189211109e-09	7.18997872899493e-07	0.00460997196681274
						CTLA4	gene:ENSCSAG00000010288	-1.176	8.39686828900183e-09	7.45608758530643e-07	0.049847082791653
						ZAP70	gene:ENSCSAG00000017281	-0.796	9.2300373397505e-09	8.0894684399099e-07	0.0197177110499525
						Nan	gene:ENSCSAG00000018037	-0.747	9.29024759615845e-09	8.08970785840972e-07	1
						NFATC2	gene:ENSCSAG00000015242	-0.647	1.04355836178099e-08	8.91449823351776e-07	0.00180237840114852
						MLLT3	gene:ENSCSAG00000009472	-0.817	1.07856160069509e-08	9.09834120286348e-07	0.000640647415231836
						CD4	gene:ENSCSAG00000010263	-0.976	1.20141064393056e-08	1.00095305315622e-06	0.0106808165432929
						TIAM1	gene:ENSCSAG00000009418	-0.718	1.41554991358987e-08	1.16498031608064e-06	1
						GRAP2	gene:ENSCSAG00000006067	-1.025	1.72909791766082e-08	1.40588160208844e-06	0.0478825659542528
						ARAP2	gene:ENSCSAG00000016819	-0.644	1.85159189603908e-08	1.49646322280476e-06	0.00555900073159421
						PDE4D	gene:ENSCSAG00000016138	-0.804	2.04384282414098e-08	1.62269097631946e-06	1
						SCML4	gene:ENSCSAG00000014941	-0.625	2.13929808481053e-08	1.68854422518641e-06	1
						PDE9A	gene:ENSCSAG00000008068	-0.969	2.31857536524862e-08	1.80889084998617e-06	0.029871009303184
						CD40LG	gene:ENSCSAG00000007485	-0.988	2.34209839290436e-08	1.81674149477185e-06	0.00778544781555502
						IL12RB2	gene:ENSCSAG00000001364	-1.039	2.53359960389512e-08	1.94295419623707e-06	1
						PLCG1	gene:ENSCSAG00000013953	-0.798	2.82605680681227e-08	2.15498806336413e-06	0.0193509923688185
						EDAR	gene:ENSCSAG00000016998	-1.131	3.14029181734709e-08	2.36318431926813e-06	1
						PLPPR5	gene:ENSCSAG00000001497	-0.974	3.17654207136632e-08	2.36871758769234e-06	0.0169388974553173
						ADTRP	gene:ENSCSAG00000007499	-0.873	3.32949046461631e-08	2.46912817587508e-06	0.00704771808849317
						FRMD4B	gene:ENSCSAG00000011618	-0.719	3.35197448146187e-08	2.47221855608147e-06	0.000231481980038483
						PAM	gene:ENSCSAG00000015177	-0.842	3.3920045663117e-08	2.48814595823418e-06	1
						LTBP3	gene:ENSCSAG00000007833	-1.24	3.48882237975728e-08	2.54529609077611e-06	0.0735849031129037
						ITPKB	gene:ENSCSAG00000016366	-0.598	3.50763186548386e-08	2.54529609077611e-06	0.00307333146974883
						LAT	gene:ENSCSAG00000006374	-0.94	3.79343520031744e-08	2.73796764164088e-06	0.0369324293614991
						EVA1C	gene:ENSCSAG00000009625	-1.341	4.89388309351518e-08	3.45825864466882e-06	0.032874381675801
						IQGAP2	gene:ENSCSAG00000015367	-0.596	5.96597453687429e-08	4.15065764557692e-06	0.00248761181835539
						TXK	gene:ENSCSAG00000017171	-0.91	6.35262152689677e-08	4.37455779329212e-06	0.0126044212273667
						DPP4	gene:ENSCSAG00000015640	-0.916	6.47785045731755e-08	4.4381496255033e-06	0.0217518590965136
						LDLRAP1	gene:ENSCSAG00000000953	-1.089	8.8412298178802e-08	5.96650394259645e-06	1
						B2M	gene:ENSCSAG00000009613	-0.735	8.97878031824777e-08	6.0291839778801e-06	0.0224233562894863
						SLA	gene:ENSCSAG00000009852	-0.651	9.48420133316409e-08	6.33704284127306e-06	0.00139654196575521
						SUFU	gene:ENSCSAG00000005416	-0.734	1.04373916231685e-07	6.93958003635004e-06	0.00286344294066424
						GATA3	gene:ENSCSAG00000013423	-0.947	1.09174184551684e-07	7.18792179948331e-06	0.000726600600636971
						THADA	gene:ENSCSAG00000012732	-0.57	1.13319576980566e-07	7.4246326723626e-06	0.00151004724342321
						GLCCI1	gene:ENSCSAG00000013152	-0.593	1.22219120625957e-07	7.96904092313302e-06	0.00142574068237045
						DGKH	gene:ENSCSAG00000017813	-0.834	1.33307069844948e-07	8.56783581760601e-06	0.00115145281191574
						sept-09	gene:ENSCSAG00000005146	-0.569	1.35385164378074e-07	8.61256457053649e-06	0.000453252964140878
						RPH3AL	gene:ENSCSAG00000014339	-0.946	1.35178759172924e-07	8.61256457053649e-06	0.0169565108904444
						ITM2A	gene:ENSCSAG00000010721	-1.122	1.53475339318308e-07	9.50209474669359e-06	0.0412282499617511
						Nan	gene:ENSCSAG00000013985	-0.597	1.61382111101528e-07	9.94600161432569e-06	0.0045934375760634
						TRIM8	gene:ENSCSAG00000005411	-0.764	1.7037203868636e-07	1.04050289871032e-05	0.00648227910853296
						ZDHHC20	gene:ENSCSAG00000018057	-0.694	1.72265654841254e-07	1.04732862314973e-05	0.00250575151815402
						GNAQ	gene:ENSCSAG00000007724	-0.805	1.87796563029565e-07	1.12761262260687e-05	0.0218728526388021
						CDC42SE2	gene:ENSCSAG00000013990	-0.611	1.97111772543431e-07	1.17717592655694e-05	0.00544091436718698
						LAX1	gene:ENSCSAG00000014387	-0.987	2.1356518987843e-07	1.26981910475294e-05	0.0327705894950219
						ATP2B4	gene:ENSCSAG00000014379	-0.691	2.28156966820061e-07	1.33888460050885e-05	1
						DNAJB4	gene:ENSCSAG00000001403	-0.812	2.55203913456884e-07	1.45952848302015e-05	0.00483493495390681
						RORA	gene:ENSCSAG00000012081	-0.781	2.56903221804902e-07	1.46304758848133e-05	1
						CLEC2D	gene:ENSCSAG00000009349	-0.818	2.73368545019639e-07	1.54378880842262e-05	0.0276164341218782
						NOTCH1	gene:ENSCSAG00000015874	-0.699	2.74525420484242e-07	1.54386233344826e-05	1
						ITGA6	gene:ENSCSAG00000014750	-0.676	2.78419281593524e-07	1.55926350359659e-05	0.00636248646150532
						AHI1	gene:ENSCSAG00000016829	-0.677	3.10101894184635e-07	1.72240545918108e-05	1
						Nan	gene:ENSCSAG00000015134	-1.024	3.13974973814856e-07	1.73252461912712e-05	0.0612605504067824
						SLC22A23	gene:ENSCSAG00000007261	-1.003	3.31946632629681e-07	1.80656600830758e-05	0.0296279840614141
						RPS14	gene:ENSCSAG00000011534	-0.543	3.4994681262531e-07	1.88929285200153e-05	0.00111620853826787
						BATF	gene:ENSCSAG00000012114	-0.794	3.60549930787632e-07	1.93878183898034e-05	0.00274702180732694
						IKZF2	gene:ENSCSAG00000009405	-0.646	3.662152578756e-07	1.95367878875375e-05	0.00434248992351393
						PTPN11	gene:ENSCSAG00000002484	-0.654	3.88678305545457e-07	2.05725140782236e-05	0.00200489089914138
						RPH3A	gene:ENSCSAG00000002471	-0.961	4.46001575308796e-07	2.3332105666445e-05	1
						SLC39A8	gene:ENSCSAG00000004052	-0.874	4.45391557288073e-07	2.3332105666445e-05	1
						GIMAP6	gene:ENSCSAG00000006876	-0.711	5.53032912192045e-07	2.84896382284582e-05	0.011365624936232
						ZFP36L2	gene:ENSCSAG00000012709	-0.648	5.83422447308855e-07	2.98274726186652e-05	0.00372472563145737
						RCAN3	gene:ENSCSAG00000000943	-1.146	6.65512582346618e-07	3.33919082674063e-05	0.0982454489088133
						Nan	gene:ENSCSAG00000012062	-0.985	6.63088376466216e-07	3.33919082674063e-05	0.00901421339121471
						DGKZ	gene:ENSCSAG00000005662	-0.595	7.43245284149841e-07	3.68974968901297e-05	0.000627746475588405
						ANKH	gene:ENSCSAG00000017267	-0.694	7.38825710350182e-07	3.68974968901297e-05	1
						KCNK1	gene:ENSCSAG00000010120	-0.929	8.14736005707807e-07	4.01331820037893e-05	0.0127554974546103
						STIM1	gene:ENSCSAG00000004249	-0.567	8.31462339106932e-07	4.06603159091531e-05	1
						DAD1	gene:ENSCSAG00000016279	-0.765	8.70500231438991e-07	4.24156737318847e-05	0.00255463092759173
						Nan	gene:ENSCSAG00000000873	-0.828	8.8497570211815e-07	4.29658886744197e-05	0.0169082042525966
						KPNA4	gene:ENSCSAG00000012304	-0.83	9.23481370067359e-07	4.45699635466511e-05	0.0654109472092364
						TSPYL2	gene:ENSCSAG00000012621	-0.573	9.4083801287205e-07	4.51903582196942e-05	8.89159333916464e-05
						Nan	gene:ENSCSAG00000001333	-1.02	1.06373249374493e-06	5.09120477591325e-05	1
						Nan	gene:ENSCSAG00000003344	-0.737	1.09593794749644e-06	5.22046363184042e-05	0.046498835808973
						GIMAP1	gene:ENSCSAG00000006869	-0.75	1.12457903539602e-06	5.3257695581544e-05	1
						TNRC6C	gene:ENSCSAG00000005167	-0.673	1.19516490674844e-06	5.62060653184099e-05	0.00865891385484501
						PPP1R13B	gene:ENSCSAG00000009859	-0.749	1.2307788020288e-06	5.7480351179871e-05	0.0157725240106975
						AAK1	gene:ENSCSAG00000015041	-0.617	1.28952670533085e-06	6.00163515236223e-05	2.50011038261793e-05
						GALT	gene:ENSCSAG00000010167	-1.016	1.35495243165845e-06	6.26294279797742e-05	0.0442242092065206
						STK38	gene:ENSCSAG00000010286	-0.705	1.3811284814816e-06	6.319013937138e-05	0.0190664834949007
						ST8SIA1	gene:ENSCSAG00000007905	-0.939	1.45235216920251e-06	6.62243149585348e-05	0.0230420507564829
						TC2N	gene:ENSCSAG00000011347	-0.807	1.51496015227968e-06	6.8846522475821e-05	1
						SYTL3	gene:ENSCSAG00000012865	-0.865	1.64421782441016e-06	7.44698254230334e-05	1
						SIGIRR	gene:ENSCSAG00000011075	-1.165	1.66927644536678e-06	7.53519203448675e-05	0.0519003255705345
						NEK7	gene:ENSCSAG00000013647	-0.541	1.7991111980175e-06	8.04059729789478e-05	0.00021368951305769
						SH3RF2	gene:ENSCSAG00000012292	-1.115	1.91882434641361e-06	8.5192013827449e-05	0.076648887162223
						IFNG	gene:ENSCSAG00000004339	-1.169	1.9570287647763e-06	8.66033352071662e-05	0.00981190969524117
						MCUB	gene:ENSCSAG00000003935	-0.711	2.18974145796425e-06	9.5957598890076e-05	0.0138042202116453
						JAK3	gene:ENSCSAG00000005476	-0.585	2.2546371480296e-06	9.84816750386909e-05	0.0122060598751008
						Nan	gene:ENSCSAG00000013590	-0.618	2.31076100155685e-06	0.000100284055427694	0.0160035589287632
						IL2RB	gene:ENSCSAG00000007567	-0.692	2.35667709214706e-06	0.000101948944592016	0.00955035126846699
						ETS1	gene:ENSCSAG00000002243	-0.495	2.54489762882781e-06	0.000108804965742386	0.00217900228465391
						RGS10	gene:ENSCSAG00000004742	-1.03	2.54171509470551e-06	0.000108804965742386	0.00679002091701619
						Nan	gene:ENSCSAG00000007379	-0.578	2.54740825180366e-06	0.000108804965742386	0.00385223557438123
						LRIG1	gene:ENSCSAG00000011724	-0.579	2.57533264889022e-06	0.000109650677482875	0.0105213377233949
						RNF19A	gene:ENSCSAG00000012091	-0.604	2.59856938060716e-06	0.00011029210984294	0.00413678058436586
						CARMIL1	gene:ENSCSAG00000007854	-0.714	2.67301169828809e-06	0.000112742621536858	0.00896853652625329
						FGFR1OP2	gene:ENSCSAG00000007670	-0.702	3.00994982561592e-06	0.00012500090091181	0.00668318855178356
						TMEM156	gene:ENSCSAG00000016878	-0.634	3.52428905865582e-06	0.000143275088628547	1
						HIVEP2	gene:ENSCSAG00000017065	-0.577	3.76665675358375e-06	0.000152211276057245	0.00615418395935161
						CDYL2	gene:ENSCSAG00000003578	-0.573	3.79151024819047e-06	0.000152571707780872	0.00355814652569816
						SULF2	gene:ENSCSAG00000014923	-0.895	3.79818432350692e-06	0.000152571707780872	0.0662760042915671
						TCF20	gene:ENSCSAG00000005671	-0.551	3.81774548202231e-06	0.000152902405848235	0.00215731124530693
						AKNA	gene:ENSCSAG00000012940	-0.521	4.01881327103099e-06	0.000160115678117148	0.00626371676964121
						RASSF1	gene:ENSCSAG00000014207	-0.903	4.02157626744558e-06	0.000160115678117148	0.00445222760781983
						sept-06	gene:ENSCSAG00000018351	-0.524	4.65782621476427e-06	0.000182751977967074	0.0021204582523491
						Nan	gene:ENSCSAG00000016696	-0.63	5.30441949320446e-06	0.000203970797435272	0.0313022291069263
						RGS1	gene:ENSCSAG00000013361	-0.724	5.6310613095395e-06	0.000214696142640832	0.0296538960366613
						ZC3HAV1	gene:ENSCSAG00000008605	-0.48	5.66636249738794e-06	0.00021543350599224	0.00105661897513776
						ITGAL	gene:ENSCSAG00000005978	-0.531	5.88981582774315e-06	0.000221434106482031	0.00187032857896924
						TRAV25	gene:ENSCSAG00000016362	-3.619	6.15916442491335e-06	0.000228379786382021	1.41077665029682
						TLK1	gene:ENSCSAG00000014963	-0.555	6.19539157191308e-06	0.000229093698756468	1
						IFI44	gene:ENSCSAG00000001408	-0.933	6.73057277225969e-06	0.000247527358875175	0.0206993186622428
						BACE2	gene:ENSCSAG00000008267	-0.945	6.91995916806143e-06	0.000253516131004518	0.0257128903767439
						PLEC	gene:ENSCSAG00000008854	-0.527	6.93098113215287e-06	0.000253516131004518	0.00531744971292359
						TNFRSF25	gene:ENSCSAG00000000742	-1.427	7.18016543664538e-06	0.000261214805656072	1
						FLT3LG	gene:ENSCSAG00000002539	-1.215	7.44097729880162e-06	0.000269251663812133	0.0727398230475516
						TRERF1	gene:ENSCSAG00000011422	-0.671	7.4653808625433e-06	0.000269412421127666	0.00670809103394109
						CARD19	gene:ENSCSAG00000007137	-1.058	7.59268436816571e-06	0.00027327589577902	0.000482695743767787
						ADAMTS10	gene:ENSCSAG00000007909	-1.219	7.73130397498328e-06	0.00027690443177759	0.0276282154168698
						PDE6D	gene:ENSCSAG00000006635	-0.725	7.80533795832935e-06	0.00027870012281368	0.0110140286099609
						GLCE	gene:ENSCSAG00000013585	-0.725	7.9731696733157e-06	0.000283941612350243	0.00929610684750787
						METTL8	gene:ENSCSAG00000014891	-0.977	8.67928352570364e-06	0.000304270882458239	0.0127597444842957
						MRPS6	gene:ENSCSAG00000009933	-0.604	9.00729987653182e-06	0.0003141511178563	0.00774035048626147
						TBC1D4	gene:ENSCSAG00000017607	-0.665	9.29126364768605e-06	0.000320726817014881	0.0049325579578479
						BCL2	gene:ENSCSAG00000018191	-0.484	9.74437393948532e-06	0.000332961557117046	0.00376114273859937
						Nan	gene:ENSCSAG00000006619	-1.042	1.01657392115742e-05	0.000343298041651496	0.0547923221909528
						TSPAN5	gene:ENSCSAG00000004123	-0.56	1.03121013335423e-05	0.000346224954474677	0.00930860603891953
						PIK3IP1	gene:ENSCSAG00000008749	-0.976	1.04569244621723e-05	0.000349349280856286	0.00906483187513444
						PLEKHM3	gene:ENSCSAG00000010071	-0.635	1.04469437258333e-05	0.000349349280856286	1
						GRK5	gene:ENSCSAG00000004748	-0.501	1.08647594245792e-05	0.000360630092506793	0.00134280292462031
						FNBP1	gene:ENSCSAG00000014702	-0.458	1.12638657134974e-05	0.000371707568545413	1
						MBOAT2	gene:ENSCSAG00000007093	-0.805	1.14081381299009e-05	0.000375550342290907	0.0240680841419987
						DOCK10	gene:ENSCSAG00000007693	-0.475	1.18720753879222e-05	0.000388925731822296	0.00192268766857473
						IGLV11-55	gene:ENSCSAG00000013743	-1.021	1.1980682601111e-05	0.000391533348830982	0.0286357728746363
						SH3KBP1	gene:ENSCSAG00000014593	-0.472	1.2144642524126e-05	0.000394978891923201	0.00177248302729258
						PRKACB	gene:ENSCSAG00000001413	-0.601	1.23436775401684e-05	0.00040048705711455	0.00742315765863152
						TESC	gene:ENSCSAG00000002325	-0.737	1.25795990353968e-05	0.000405523287008129	0.00436115547679249
						ID2	gene:ENSCSAG00000007060	-0.89	1.25890388424395e-05	0.000405523287008129	1
						LIMS1	gene:ENSCSAG00000017024	-0.535	1.30551863747167e-05	0.000417595587133357	0.00756072056614837
						PTGS1	gene:ENSCSAG00000013388	-0.982	1.40164464529251e-05	0.000442009293867127	0.00111269458603236
						PITPNM2	gene:ENSCSAG00000002073	-0.774	1.44311828569199e-05	0.000451890356538689	0.00867679469961792
						PPP2R5C	gene:ENSCSAG00000010300	-0.465	1.48166050786088e-05	0.000459723491370077	0.00242949046867642
						GALM	gene:ENSCSAG00000012274	-0.756	1.52577810532801e-05	0.000472326309348904	1
						Nan	gene:ENSCSAG00000001306	-0.705	1.55784679296074e-05	0.000480051556269202	0.00570368761075171
						MAN1C1	gene:ENSCSAG00000000954	-0.575	1.56749408000012e-05	0.000481924091065186	0.0019138124130395
						GYS1	gene:ENSCSAG00000002773	-0.693	1.58428171555279e-05	0.000483778139273815	0.00871719777733903
						RASGRP1	gene:ENSCSAG00000007245	-0.592	1.6207830563739e-05	0.000491125258336647	0.00674741502078123
						AXIN1	gene:ENSCSAG00000012923	-0.556	1.64630267124722e-05	0.000494880782935942	0.00161749246902733
						MYH9	gene:ENSCSAG00000007963	-0.443	1.67150945279239e-05	0.000500229780140552	0.00174763537805285
						C1GALT1C1	gene:ENSCSAG00000019474	-3.557	1.6785521638573e-05	0.000501226074238539	1.8372901556384
						PSIP1	gene:ENSCSAG00000009243	-0.514	1.74672274302019e-05	0.000519284512390827	0.00178079103551341
						CCR7	gene:ENSCSAG00000002800	-0.683	1.75650684395732e-05	0.000521045557645978	0.021816050413623
						DOK5	gene:ENSCSAG00000015329	-0.817	1.78964019213589e-05	0.000528550846241971	1
						NUCB2	gene:ENSCSAG00000004802	-0.729	1.83901175056787e-05	0.000540765612144108	0.00876298655649372
						RETREG1	gene:ENSCSAG00000017260	-0.553	1.84816702838801e-05	0.000542276312655499	0.00848505450162979
						TSPAN32	gene:ENSCSAG00000009769	-0.774	1.94142957995277e-05	0.000566863019666905	0.0117794741756027
						ENO2	gene:ENSCSAG00000010188	-0.828	2.19101836781587e-05	0.000631884079282281	0.0609773949103869
						PHACTR2	gene:ENSCSAG00000017091	-0.642	2.20007173450183e-05	0.000633142179116656	0.027082212076184
						TOP1MT	gene:ENSCSAG00000009107	-0.641	2.27186603165791e-05	0.000649647792993365	0.0110738640283207
						FAM105A	gene:ENSCSAG00000017275	-1.755	2.30695532066621e-05	0.000658287018245915	0.0705072408726219
						ETHE1	gene:ENSCSAG00000003404	-1.17	2.41613195000404e-05	0.000683658971262149	0.0772583038285591
						LRRC8C	gene:ENSCSAG00000001455	-0.624	2.49396558685755e-05	0.00070273598174982	0.0211877995634508
						FXYD5	gene:ENSCSAG00000004529	-0.699	2.51345572213032e-05	0.00070675233086652	0.0348599886487248
						TRGV10	gene:ENSCSAG00000015141	-0.969	2.61071064984344e-05	0.000728032265308614	0.0356437949942164
						SLC8B1	gene:ENSCSAG00000002409	-0.874	2.62176093639653e-05	0.000729606337289565	0.0326940901088779
						SH2D2A	gene:ENSCSAG00000002200	-0.699	2.70435678359153e-05	0.000749501098729669	0.00939911309333223
						ANXA1	gene:ENSCSAG00000008173	-0.601	2.82549379038076e-05	0.000779870954780554	0.0193359849497558
						EGLN3	gene:ENSCSAG00000015653	-0.91	2.84524979260836e-05	0.000783721152057857	0.0394042896895657
						RPL22L1	gene:ENSCSAG00000012716	-0.811	2.85961573142816e-05	0.000784506811091906	0.0545156381032478
						TNFRSF10D	gene:ENSCSAG00000016271	-0.733	3.0340473320236e-05	0.000823954463587977	0.013160122018367
						CYTH1	gene:ENSCSAG00000002370	-0.524	3.05827145179225e-05	0.000828865256723696	0.00768538834379054
						CHST11	gene:ENSCSAG00000002999	-0.467	3.1583027858855e-05	0.000852552254021933	0.0087279450770535
						DTNB	gene:ENSCSAG00000008613	-0.606	3.30534755000348e-05	0.000888690754629422	0.0119125204278971
						STK10	gene:ENSCSAG00000009634	-0.451	3.32463633710449e-05	0.000891820451304897	0.0011830572229793
						ITGB1	gene:ENSCSAG00000011418	-0.51	3.34782488527826e-05	0.000894764207457439	0.00715359646551621
						ANKRD12	gene:ENSCSAG00000017561	-0.45	3.46312170343555e-05	0.000920113260458064	1
						NPDC1	gene:ENSCSAG00000016430	-1.142	3.47654487361426e-05	0.00092186495401123	0.0587920255880211
						TNFRSF1B	gene:ENSCSAG00000000809	-0.509	3.50292357573207e-05	0.000927038421601092	0.000794909777010617
						GRAMD1A	gene:ENSCSAG00000004579	-0.602	3.62724813380691e-05	0.00095432686280686	1
						DUSP4	gene:ENSCSAG00000015851	-1.151	3.61548799872946e-05	0.00095432686280686	0.0671753446673283
						Nan	gene:ENSCSAG00000010238	-0.649	3.75794143772687e-05	0.000986788630058356	0.044525656489658
						MBOAT1	gene:ENSCSAG00000007674	-0.616	3.81175543297006e-05	0.00099897598211256	0.00478005998227503
						CCDC136	gene:ENSCSAG00000010021	-0.879	3.88833658239985e-05	0.0010131443793948	0.00503972351803537
						KSR2	gene:ENSCSAG00000002318	-0.68	3.99503250773294e-05	0.00103296846277532	0.00951720329758875
						APBB1IP	gene:ENSCSAG00000012106	-0.438	4.06655570830913e-05	0.00104945128862425	0.000314967278834256
						Nan	gene:ENSCSAG00000013923	-1.878	4.10572675264351e-05	0.00105753805306163	0.0703031392254187
						SSBP2	gene:ENSCSAG00000014933	-0.433	4.12870220525764e-05	0.00106143035551166	0.000738214517097956
						ACAP1	gene:ENSCSAG00000011788	-0.536	4.23075679957949e-05	0.00108148720689251	0.00518822004599746
						MGAT4A	gene:ENSCSAG00000017232	-0.595	4.25461475692587e-05	0.00108348179951374	0.0122166398605771
						SPEN	gene:ENSCSAG00000000841	-0.478	4.33698840266862e-05	0.00109618600132619	0.00308475309214079
						N4BP1	gene:ENSCSAG00000005417	-0.601	4.39085668749247e-05	0.00110390695559971	0.0159386836979367
						Nan	gene:ENSCSAG00000018084	-0.58	4.37924867308998e-05	0.00110390695559971	0.00812573667531586
						IFI44L	gene:ENSCSAG00000001407	-0.864	4.53814903288711e-05	0.00113009958481323	0.00545392601054697
						RNF149	gene:ENSCSAG00000017163	-0.624	4.94067636115754e-05	0.00122356529993657	0.0211084040429134
						SPN	gene:ENSCSAG00000006094	-0.927	4.95961046316301e-05	0.00122600480625112	0.00681317609189251
						ACVR1	gene:ENSCSAG00000015925	-0.685	5.11710513348605e-05	0.0012626246432662	0.0159864405756796
						EPB41	gene:ENSCSAG00000001021	-0.498	5.18275911501089e-05	0.00127184908682367	0.0108253881147728
						DIAPH1	gene:ENSCSAG00000012491	-0.461	5.47112068735343e-05	0.00133051740391368	0.00411139313095109
						IL21	gene:ENSCSAG00000003662	-1.284	5.58718525508906e-05	0.00135143798186267	0.0952691476343413
						NFIC	gene:ENSCSAG00000011182	-0.935	5.8136597460428e-05	0.00140337046321515	0.0712107737644905
						Nan	gene:ENSCSAG00000008593	-0.807	5.88584152069738e-05	0.00141606422468543	1
						RIN3	gene:ENSCSAG00000011250	-0.546	5.9076974109758e-05	0.00141879345117332	0.00781495962968038
						Nan	gene:ENSCSAG00000007721	-2.24	5.97798890074339e-05	0.00143312462155122	0.516865366099815
						SNX6	gene:ENSCSAG00000015642	-0.657	6.03732283314907e-05	0.00144478273544349	1
						MLLT6	gene:ENSCSAG00000002640	-0.531	6.14573473775651e-05	0.00146294500450617	0.0183756493767829
						CSNK1G2	gene:ENSCSAG00000011891	-0.616	6.16164755897293e-05	0.00146415065322989	1
						CCL5	gene:ENSCSAG00000006213	-0.796	6.17857488370631e-05	0.0014655927101122	1
						RAB37	gene:ENSCSAG00000004608	-1.323	6.32697152913998e-05	0.00149292193581822	0.202018224935433
						GPRASP2	gene:ENSCSAG00000009542	-0.607	6.35010912498034e-05	0.00149576654205689	1
						DENND2D	gene:ENSCSAG00000001571	-0.61	6.4952219294576e-05	0.0015219793469078	0.0137134170309363
						EDARADD	gene:ENSCSAG00000009746	-0.937	6.49164986021636e-05	0.0015219793469078	0.0174994516445295
						STAB2	gene:ENSCSAG00000003237	-0.721	6.55114968186542e-05	0.00153242404256738	0.0444382245375183
						SEMA4D	gene:ENSCSAG00000007299	-0.538	6.59364386976338e-05	0.00153703646477023	0.00608533245830977
						sept-01	gene:ENSCSAG00000006056	-0.613	6.75290987570583e-05	0.0015706591418133	1
						FAM222B	gene:ENSCSAG00000007112	-0.731	6.76115404455457e-05	0.0015706591418133	0.00921416810648323
						RHOF	gene:ENSCSAG00000002190	-0.707	6.93093682962243e-05	0.00160182969844887	0.00469561737291092
						AGPAT3	gene:ENSCSAG00000007926	-0.565	7.17477904320621e-05	0.00164690463854004	0.00144888927969667
						H1FX	gene:ENSCSAG00000018811	-0.738	7.1628636154601e-05	0.00164690463854004	0.0168845460957517
						AHNAK	gene:ENSCSAG00000006556	-0.442	7.33204217506379e-05	0.00168014555580367	0.00139686377900653
						Nan	gene:ENSCSAG00000015600	-0.74	7.4502375003621e-05	0.00170433653461673	0.0836449558390626
						ACOT7	gene:ENSCSAG00000000739	-0.75	7.53562345451594e-05	0.00172095278791204	0.0136191789950611
						Nan	gene:ENSCSAG00000007502	-0.467	7.65941888794629e-05	0.00174626987720627	0.00570947930273223
						GBP1	gene:ENSCSAG00000001448	-0.587	7.74347080415379e-05	0.00176245574103986	0.00112560727366457
						CA5B	gene:ENSCSAG00000014905	-0.833	7.99660862707428e-05	0.00180184017762306	0.00641619964405317
						NFATC1	gene:ENSCSAG00000018247	-0.448	8.12382757911064e-05	0.00182441432338197	0.00104508609899244
						PSTPIP1	gene:ENSCSAG00000014714	-0.548	8.31655924219185e-05	0.00186150248908563	0.000624969718293462
						TRPC4AP	gene:ENSCSAG00000011828	-0.538	8.5125506539103e-05	0.0018960877163107	1
						SPTAN1	gene:ENSCSAG00000014277	-0.45	8.51321890852993e-05	0.0018960877163107	0.00316671219898723
						ARHGAP15	gene:ENSCSAG00000016210	-0.414	8.59861720006064e-05	0.00191195282288663	0.0031736902601784
						SESN1	gene:ENSCSAG00000015254	-0.879	8.80727661771768e-05	0.00194552884630664	0.063778470211352
						CTSW	gene:ENSCSAG00000008041	-1.082	9.39515686571855e-05	0.00206688939048706	1
						CCM2	gene:ENSCSAG00000015710	-0.519	9.40260862235353e-05	0.00206688939048706	0.0112082450591825
						CASC4	gene:ENSCSAG00000009572	-0.526	9.55891878389347e-05	0.00209103284969547	0.0104362586228391
						IGFLR1	gene:ENSCSAG00000004372	-0.931	9.91224416898317e-05	0.00216481487942987	0.0212790065606538
						GZMK	gene:ENSCSAG00000016596	-0.899	0.000102529538513739	0.00222482505035359	0.00722861534032517
						HCST	gene:ENSCSAG00000004288	-1.137	0.00010294353304201	0.00223022289802248	0.116754986494851
						ARHGEF1	gene:ENSCSAG00000003495	-0.419	0.000103947869984511	0.00224118913926669	0.000825662129778905
						PTPRC	gene:ENSCSAG00000013674	-0.387	0.000103924651343857	0.00224118913926669	0.000913509950227514
						TMTC2	gene:ENSCSAG00000003860	-0.679	0.000106651274417373	0.00228850914278423	1
						CAB39	gene:ENSCSAG00000006836	-0.443	0.000106496355012248	0.00228850914278423	0.00241360734952924
						GLIPR2	gene:ENSCSAG00000010680	-0.845	0.000106431669033646	0.00228850914278423	0.0407101309852147
						ZC3H13	gene:ENSCSAG00000017764	-0.49	0.000108033832461085	0.00231449624877344	0.00771644798410837
						MKL1	gene:ENSCSAG00000005969	-0.515	0.000108690421180432	0.0023248726064537	3.08884359647747e-05
						KIAA1217	gene:ENSCSAG00000012397	-0.65	0.000110302324037601	0.00235094342766844	0.00252098930557376
						TTC39B	gene:ENSCSAG00000009217	-0.787	0.000111192463726575	0.00236340894947651	0.0181141444068141
						TRAF3IP3	gene:ENSCSAG00000015258	-0.485	0.000118191537024258	0.00248866017974479	0.00464421390371527
						SYNPO	gene:ENSCSAG00000011415	-0.867	0.000118722046472801	0.0024959368555193	0.00526376979877139
						NLRC5	gene:ENSCSAG00000004949	-0.436	0.000120491253775557	0.00252526467734269	1
						BCL9L	gene:ENSCSAG00000002560	-0.489	0.000127061048392979	0.00263432099870973	1
						NSF	gene:ENSCSAG00000003764	-0.484	0.00014767792462923	0.00301544470305706	0.00743082865850045
						Nan	gene:ENSCSAG00000008089	-0.549	0.000150719372590727	0.00307289935325837	0.011658466619393
						SCAPER	gene:ENSCSAG00000014700	-0.427	0.000151265946322429	0.00307939136879913	0.00357060658837433
						CD84	gene:ENSCSAG00000002586	-0.569	0.000153136240039507	0.00310559535435565	0.0107320603247225
						TRAF1	gene:ENSCSAG00000013216	-0.747	0.000155695585053825	0.00314114097379893	0.0096367723184684
						Nan	gene:ENSCSAG00000016639	-1.574	0.000155658818120813	0.00314114097379893	0.21051818279771
						C18orf25	gene:ENSCSAG00000017972	-0.547	0.000156618493669134	0.00315504449112284	0.00327922118612059
						WSB2	gene:ENSCSAG00000002316	-0.786	0.000158125621059575	0.00318065798426391	0.013035057944682
						BAZ1B	gene:ENSCSAG00000018168	-0.43	0.000159977092120184	0.00321311132789602	1
						MAP2K3	gene:ENSCSAG00000007658	-0.592	0.000163826967320971	0.00327581122656467	1
						KIAA0319L	gene:ENSCSAG00000001084	-0.551	0.000174611748914489	0.00344551867704511	0.00407124805116474
						OAS1	gene:ENSCSAG00000002468	-0.635	0.000180645060769893	0.00351824118818731	0.00141244731097518
						P2RX4	gene:ENSCSAG00000002217	-0.986	0.000183277531852893	0.00355927603945108	0.0498900803319127
						MAML2	gene:ENSCSAG00000003277	-0.522	0.000186000790611958	0.00360179723226628	0.0233414925080897
						IKBKE	gene:ENSCSAG00000014917	-0.491	0.000188811495311982	0.00364576359402836	1
						ABRACL	gene:ENSCSAG00000017041	-0.778	0.000189711751201777	0.0036579135799577	0.0175223144222299
						MAGEH1	gene:ENSCSAG00000000123	-1.289	0.000192582815337742	0.00370797469131741	1
						SNTB2	gene:ENSCSAG00000004117	-0.857	0.000194363900799995	0.00373693670811614	1
						ANTXR2	gene:ENSCSAG00000004485	-0.488	0.000195655495454225	0.00375108270191147	0.00662921226768586
						FGD3	gene:ENSCSAG00000007165	-0.424	0.00019848692871018	0.00378967121124504	0.000594568978144321
						FN3KRP	gene:ENSCSAG00000002092	-1.373	0.000200189127644667	0.00381631731048033	0.147081285456206
						PKN1	gene:ENSCSAG00000006339	-0.531	0.000203679337528743	0.00386646978709626	0.0229675058752984
						GRAP	gene:ENSCSAG00000007918	-0.482	0.000206642126539736	0.0039007675271424	0.00455443946244012
						RNF213	gene:ENSCSAG00000002319	-0.412	0.000215343883485332	0.00404241501446666	0.0057556946866702
						SIK3	gene:ENSCSAG00000002703	-0.415	0.000216323951601878	0.00405517274273688	0.00364809090569475
						TBC1D2B	gene:ENSCSAG00000014743	-0.558	0.000226276271305015	0.00420668158926141	1
						TXNDC12	gene:ENSCSAG00000001270	-0.898	0.000228761507147024	0.00423741296956178	0.0251604483263215
						SH3BP1	gene:ENSCSAG00000007312	-0.596	0.000228871160614251	0.00423741296956178	0.00505141966778959
						SLFN5	gene:ENSCSAG00000006300	-0.668	0.000229584137874001	0.00424479056011698	0.0188712783459605
						CYLD	gene:ENSCSAG00000005324	-0.511	0.000230697410499376	0.00425270242662718	0.0140828790084621
						NCK2	gene:ENSCSAG00000017068	-0.539	0.000233431464960784	0.00428073978610829	0.0133091620442095
						JUNB	gene:ENSCSAG00000018838	-0.523	0.000235813646976908	0.00431270568190694	0.00995305802580338
						Nan	gene:ENSCSAG00000016004	-0.842	0.000236249896045154	0.0043148374112604	0.0101425162780446
						Nan	gene:ENSCSAG00000001451	-0.597	0.000236690963054158	0.00431705125451618	0.0153201548982176
						GPI	gene:ENSCSAG00000004646	-0.447	0.000239224142814945	0.00435149360589395	1
						KCNK5	gene:ENSCSAG00000011009	-0.778	0.000240933356920039	0.00437668575820965	0.0119311856283258
						SEC31A	gene:ENSCSAG00000004450	-0.5	0.00024302691447551	0.00440286478479994	0.0062972802196625
						ZNF827	gene:ENSCSAG00000003422	-0.436	0.0002483457405097	0.00446327890766901	1
						SPSB1	gene:ENSCSAG00000000767	-0.699	0.000250881624053016	0.00450285808489835	0.0299816133704703
						PITPNM1	gene:ENSCSAG00000008662	-0.59	0.000252086760357449	0.0045124867434277	0.0269006627026453
						EPSTI1	gene:ENSCSAG00000017797	-0.445	0.000251906306666837	0.0045124867434277	0.00571142641617442
						NDFIP1	gene:ENSCSAG00000012390	-0.54	0.000253497513978114	0.00453172973001669	0.0057848121042885
						RBL2	gene:ENSCSAG00000005301	-0.562	0.000257749216211875	0.00460164176086201	0.0216493703597925
						CCDC88B	gene:ENSCSAG00000007206	-0.597	0.000264604652495013	0.00471779259540977	1
						Nan	gene:ENSCSAG00000004794	-0.886	0.000271943430124013	0.00483586360524875	0.0629453357738288
						PTPN22	gene:ENSCSAG00000001636	-0.524	0.000272749583369895	0.00483745220334227	0.0143582206588868
						Nan	gene:ENSCSAG00000011427	-0.594	0.000278229948521623	0.00490053865582506	0.017257001785098
						FAM78A	gene:ENSCSAG00000014833	-0.644	0.000277810346144885	0.00490053865582506	0.0118791553035536
						TSC22D4	gene:ENSCSAG00000017902	-0.697	0.000278485081797275	0.00490053865582506	0.0158037933438073
						ARL4C	gene:ENSCSAG00000018795	-0.968	0.000288560486719077	0.00504398626960906	0.0280273401349333
						RGS3	gene:ENSCSAG00000012559	-0.538	0.000290849663780994	0.0050652876284543	0.0056007125970695
						VPS13A	gene:ENSCSAG00000007781	-0.489	0.000294591100986783	0.00511724078509474	0.00512243133707351
						KCNAB2	gene:ENSCSAG00000000732	-0.516	0.000296520500387845	0.00513753169927438	0.021364939212943
						FBXL20	gene:ENSCSAG00000002681	-0.516	0.000297686831295436	0.00515112713076218	0.00586762149470512
						ARRB2	gene:ENSCSAG00000013093	-0.578	0.000301069936194542	0.00520299734803807	0.00892536194752804
						PRKX	gene:ENSCSAG00000015525	-0.511	0.000302818498660025	0.00522652337137385	0.00264601673573144
						DDX60L	gene:ENSCSAG00000003149	-0.49	0.000304942316149202	0.00524975311360432	0.00572729386734531
						IL11RA	gene:ENSCSAG00000010189	-0.957	0.000306817418749084	0.00526859376699286	0.10957390025841
						TMEM173	gene:ENSCSAG00000013013	-0.983	0.00030997615489674	0.00531607136294955	0.00112465782211982
						JUN	gene:ENSCSAG00000000149	-0.466	0.000312216077241334	0.00534769085599783	0.0119089662146449
						JAKMIP1	gene:ENSCSAG00000016146	-0.703	0.000314464675797422	0.00537937861753841	0.010575291412898
						DDX58	gene:ENSCSAG00000009834	-0.738	0.000317271771877831	0.00540932188262476	1
						Nan	gene:ENSCSAG00000005895	-0.477	0.000319680275578118	0.00543416206483357	0.00103232163746698
						STN1	gene:ENSCSAG00000005318	-0.718	0.000331502739933573	0.00562097045337115	0.0246841129834222
						DPYD	gene:ENSCSAG00000001495	-0.433	0.000334529660834378	0.00566517795769335	0.00847382835342071
						TNFSF8	gene:ENSCSAG00000012974	-0.552	0.000335852893079954	0.00568045927055156	1
						TCF12	gene:ENSCSAG00000011901	-0.392	0.000338746303588282	0.00571791808246713	0.00293313413022544
						TRAV21	gene:ENSCSAG00000016384	-3.35	0.000339338548125967	0.00571791808246713	1.56505115595597
						ZZEF1	gene:ENSCSAG00000013362	-0.428	0.000352798379173443	0.00591656445439374	0.00255606074935674
						PLEKHG3	gene:ENSCSAG00000013764	-0.91	0.000362284614974702	0.00602929155155802	0.0579620740784332
						CRLF3	gene:ENSCSAG00000006577	-0.556	0.000362930765121798	0.00603260657247402	0.00481962645305006
						MOV10	gene:ENSCSAG00000001600	-0.662	0.00037267980241651	0.00618495458423047	0.00536617887212068
						VMP1	gene:ENSCSAG00000005874	-0.507	0.000382114908423588	0.0063203491654328	0.00555727243916852
						THYN1	gene:ENSCSAG00000002119	-1.528	0.000386356283569825	0.00638268146798278	0.37760991239313
						PTPN4	gene:ENSCSAG00000016630	-0.469	0.000394068229103346	0.00648626693683885	0.00359061553822111
						HSF1	gene:ENSCSAG00000008638	-0.561	0.000396868999088025	0.00651647309086506	0.00294880376254544
						PLXND1	gene:ENSCSAG00000009144	-0.588	0.000399306139936219	0.00654852365822497	0.0152837035821085
						IL2RG	gene:ENSCSAG00000011507	-0.505	0.000400273710482272	0.00655642508541168	0.0033760164102837
						Nan	gene:ENSCSAG00000010424	-0.958	0.000405146721195565	0.00662716222065962	0.140863716943763
						NDUFB3	gene:ENSCSAG00000010804	-1.185	0.000416026882603413	0.00677335926959983	0.24251109071769
						EIF4E3	gene:ENSCSAG00000011556	-0.708	0.000417312460846846	0.00678610395668661	0.00857252933866595
						PGAP1	gene:ENSCSAG00000011561	-1.042	0.000417967468340481	0.00678857631791995	8.89159333916464e-05
						MIS18A	gene:ENSCSAG00000009453	-2.105	0.000421382880150722	0.00682761672676386	0.27795560745996
						RPS6KA3	gene:ENSCSAG00000014553	-0.466	0.000424115991359431	0.00684724107102661	1
						NUMA1	gene:ENSCSAG00000004200	-0.413	0.000433935713376929	0.00699740779384517	0.00399991902128819
						NAB1	gene:ENSCSAG00000012226	-0.654	0.000435763200055206	0.00701849154074596	1
						Nan	gene:ENSCSAG00000001334	-0.743	0.000437839309976092	0.00704352463259513	0.0546813333080999
						LDB1	gene:ENSCSAG00000005474	-0.584	0.000442970363809345	0.00709225504191546	0.00871979931858992
						SERINC5	gene:ENSCSAG00000015170	-0.518	0.000461527392767535	0.0073285120237452	1
						PEPD	gene:ENSCSAG00000004677	-0.503	0.000471185812054808	0.00746431326913585	0.0116226956711076
						MCC	gene:ENSCSAG00000014911	-0.625	0.000473538217306303	0.00749278466469305	0.0216964880002538
						ABI2	gene:ENSCSAG00000010327	-0.841	0.000500319132485986	0.00787677882448081	0.0438897206749321
						SUB1	gene:ENSCSAG00000017172	-0.563	0.000518912327004017	0.00811559638189249	1
						Nan	gene:ENSCSAG00000006692	-1.456	0.000526935583088152	0.00821252836598244	1
						SLCO3A1	gene:ENSCSAG00000017018	-0.565	0.000526525466541248	0.00821252836598244	1
						KAT2B	gene:ENSCSAG00000009803	-0.46	0.000535121549061713	0.00829223369424334	1
						ARHGAP45	gene:ENSCSAG00000012351	-0.432	0.000542697959358787	0.0083748914435494	0.0095596511974924
						MAPRE2	gene:ENSCSAG00000017900	-0.405	0.000546222249649918	0.00840572197743935	0.00305289977306356
						RANBP9	gene:ENSCSAG00000007548	-0.424	0.000550028795428671	0.00842649109182834	0.000503699065035435
						JUND	gene:ENSCSAG00000018498	-0.492	0.000557355032551903	0.00850975212030887	0.0159894745377312
						GPRIN3	gene:ENSCSAG00000000409	-0.577	0.000561972556877222	0.0085608844245732	0.0011404148865053
						HEATR9	gene:ENSCSAG00000006228	-0.937	0.000566675385187615	0.00861308296607798	0.0937087537809784
						KLF12	gene:ENSCSAG00000017612	-0.396	0.000574270950810111	0.00870891575627424	0.00915050174347513
						JADE2	gene:ENSCSAG00000013584	-0.432	0.000575643100410479	0.00871992696547725	0.00112174330557238
						CBLB	gene:ENSCSAG00000006301	-0.371	0.000577217386117476	0.00873397204083809	1
						NDUFV2	gene:ENSCSAG00000017564	-0.502	0.000582295127333755	0.00880093766363236	1
						MKI67	gene:ENSCSAG00000004442	-0.52	0.000584886889866269	0.00883022187083337	0.0397307120918932
						Nan	gene:ENSCSAG00000009408	-0.536	0.000596983984544296	0.00893291889068111	0.0588745574972571
						MBNL1	gene:ENSCSAG00000011943	-0.341	0.000610141511736438	0.009079470765057	1
						CLDN23	gene:ENSCSAG00000018518	-5.057	0.000612698471788441	0.00910747937635306	1.53774557624809
						KIAA0513	gene:ENSCSAG00000003160	-0.655	0.000619623512238665	0.00918991262451918	0.00250510756737302
						SSH2	gene:ENSCSAG00000006917	-0.372	0.000626840146738096	0.00925652238569375	0.00161868016582553
						Nan	gene:ENSCSAG00000007920	-0.417	0.000639033639910709	0.0093954651828702	1
						CHD6	gene:ENSCSAG00000013997	-0.477	0.000644730063807931	0.00945861051219092	0.0213635078014105
						Nan	gene:ENSCSAG00000014029	-2.199	0.000653859437644964	0.00957173625801961	0.0903204852025344
						RASAL3	gene:ENSCSAG00000006077	-0.583	0.000657465541110758	0.00960739197544329	0.020038335395282
						SOS1	gene:ENSCSAG00000012362	-0.426	0.000658430582891386	0.00960739197544329	0.00745087974099503
						TMC6	gene:ENSCSAG00000005174	-0.495	0.000660279415233361	0.00962396465162492	1
						Nan	gene:ENSCSAG00000013008	-0.53	0.000671445875113856	0.00975660514384733	0.00423077110412268
						BTBD10	gene:ENSCSAG00000004684	-0.53	0.000683063195641506	0.00989195702958521	0.0100419254178667
						Chsa-A	gene:ENSCSAG00000008095	-0.376	0.000689513615393279	0.00996398850852578	0.00268834938040994
						NBEAL2	gene:ENSCSAG00000016142	-0.458	0.000695307459546038	0.0100262444246719	1
						HTATSF1	gene:ENSCSAG00000007505	-0.645	0.000708675097638971	0.0101539148543877	0.00701535022173118
						PPM1G	gene:ENSCSAG00000009870	-0.523	0.000708555130650085	0.0101539148543877	0.0127161279400437
						Nan	gene:ENSCSAG00000013815	-0.5	0.000711085193309494	0.0101776424751837	0.00660594970244372
						APOL6	gene:ENSCSAG00000008168	-0.565	0.000719236504988711	0.0102508290473417	0.000995875307021807
						SEC14L2	gene:ENSCSAG00000009443	-0.824	0.000725891027046647	0.0103279906053526	0.0283008168410092
						COX7A2	gene:ENSCSAG00000014488	-0.78	0.00072618086126396	0.0103279906053526	0.077701402392225
						Nan	gene:ENSCSAG00000003066	-2.068	0.000731339686792717	0.0103904123712014	0.680048208512365
						ANKRD44	gene:ENSCSAG00000011536	-0.348	0.00073457031374517	0.0104143860552716	0.0017875822754828
						FOXK1	gene:ENSCSAG00000017639	-0.474	0.00073724083810059	0.0104303350019326	1
						RBM15B	gene:ENSCSAG00000018788	-0.992	0.000737196174454743	0.0104303350019326	0.0710810979963533
						GOLGB1	gene:ENSCSAG00000007292	-0.518	0.0007390703662534	0.0104452698778242	0.0018329794721439
						Nan	gene:ENSCSAG00000001452	-2.726	0.000751686663124711	0.0105864808350823	0.52849309158392
						Nan	gene:ENSCSAG00000008812	-2.599	0.000752199386592865	0.0105864808350823	0.738330031039177
						LPIN2	gene:ENSCSAG00000017604	-0.484	0.000750643979337835	0.0105864808350823	0.00492041535954877
						TSHZ2	gene:ENSCSAG00000018744	-0.908	0.000763116419344991	0.0107066344198538	0.0163394389989056
						ATP2C1	gene:ENSCSAG00000010480	-0.467	0.000765957513271657	0.0107353359881906	0.0100466675291393
						TBC1D22B	gene:ENSCSAG00000010457	-0.564	0.00076876860912377	0.0107524040594233	1
						NCKAP5L	gene:ENSCSAG00000006051	-0.668	0.000771570631372001	0.0107692748827589	0.0188245734688102
						CFLAR	gene:ENSCSAG00000010798	-0.396	0.00077767054381551	0.0108097006486899	0.00144191229682113
						SLAMF1	gene:ENSCSAG00000002591	-0.432	0.000781509244924712	0.010851883002828	0.00251319001895938
						DDX24	gene:ENSCSAG00000010975	-0.439	0.00078257146618833	0.0108554646239917	0.000558984378759082
						VIPR2	gene:ENSCSAG00000006393	-0.561	0.00078431063939696	0.0108572725127598	1
						CASP8	gene:ENSCSAG00000010781	-0.436	0.000789861816468814	0.0109117348381572	0.00447537375249732
						ASH1L	gene:ENSCSAG00000002027	-0.383	0.000801050395929326	0.0110211796063793	0.0031455502946593
						MERTK	gene:ENSCSAG00000016844	-0.667	0.000806593740656935	0.0110636135341937	0.0312256594679482
						PPP1R16B	gene:ENSCSAG00000013907	-0.365	0.000812334584252573	0.0111197564742971	0.00171236400206425
						Nan	gene:ENSCSAG00000010552	-0.636	0.000829935892456505	0.0113491841342304	0.00138949549437314
						UBL5	gene:ENSCSAG00000007645	-0.749	0.000864286149002564	0.011783101164735	0.0794482323602136
						MAN2A1	gene:ENSCSAG00000015101	-0.379	0.000864215094696731	0.011783101164735	0.000440942926520248
						Nan	gene:ENSCSAG00000016178	-0.708	0.000874417066497865	0.0119091898552186	1
						RBMS1	gene:ENSCSAG00000015687	-0.45	0.00087539665228774	0.011910512717669	0.00846291758259112
						TGFB1	gene:ENSCSAG00000003530	-0.447	0.00088651925987912	0.0120254778397874	0.0107201153550693
						MAP2K6	gene:ENSCSAG00000004379	-0.502	0.000886229261651365	0.0120254778397874	0.0011629653678262
						Nan	gene:ENSCSAG00000018298	-0.384	0.000895129936214652	0.0121179225166391	0.00292063121998432
						COMMD6	gene:ENSCSAG00000017600	-0.712	0.000902787013544948	0.0122093349917998	0.0464618263985602
						GBF1	gene:ENSCSAG00000005450	-0.417	0.00090782184048383	0.0122528713810103	1
						PRKCSH	gene:ENSCSAG00000006761	-0.49	0.000919314049327139	0.0123618644357298	1
						SYNE1	gene:ENSCSAG00000014028	-0.361	0.000939720570467156	0.0125702760550993	1
						Nan	gene:ENSCSAG00000013077	-0.633	0.000954008217085402	0.012736151242336	0.021718218280695
						C2orf54	gene:ENSCSAG00000005921	-5.647	0.00096994600830841	0.0128978928809247	2.01926862015396
						Nan	gene:ENSCSAG00000007176	-1.628	0.000968546495672365	0.0128978928809247	0.50257928382856
						GRK6	gene:ENSCSAG00000008793	-0.525	0.000969476265014891	0.0128978928809247	0.0107093041589964
						C16orf52	gene:ENSCSAG00000007141	-0.56	0.000972382653740525	0.0129175675959999	0.0118506387162436
						DSTYK	gene:ENSCSAG00000014610	-0.631	0.000975031184296614	0.0129400156287624	0.0136791399754961
						NFATC2IP	gene:ENSCSAG00000006345	-0.802	0.000976319646542124	0.0129443872980148	0.0499724934397341
						AMMECR1	gene:ENSCSAG00000008834	-0.449	0.000984881900217782	0.0130323049090582	0.000805590879823152
						HERC4	gene:ENSCSAG00000007517	-0.413	0.000989192869428963	0.0130637340104527	0.0073885901644526
						Nan	gene:ENSCSAG00000004306	-0.396	0.000993050552155592	0.013089065725043	1
						RGS14	gene:ENSCSAG00000008849	-0.596	0.00099227956022263	0.013089065725043	0.0131585804070608
						PRKAG2	gene:ENSCSAG00000006594	-0.448	0.000996073024076423	0.0131160952253263	0.0052638996828582
						LRRC8D	gene:ENSCSAG00000000154	-0.852	0.00101461189363452	0.01330827670397	0.0362348651296857
						ANKRD11	gene:ENSCSAG00000002854	-0.381	0.0010615809332266	0.0138973403062652	0.00543886854126667
						NT5DC3	gene:ENSCSAG00000003140	-0.522	0.00108243286823738	0.0141292035034816	1
						ZFPM1	gene:ENSCSAG00000003107	-0.595	0.00109011427547866	0.0142157221025463	0.0215972867114492
						EPC1	gene:ENSCSAG00000011587	-0.428	0.00110081759198309	0.0143221910725301	0.00640349731753315
						NCAM1	gene:ENSCSAG00000002814	-1.232	0.00110341213407928	0.014333737799488	0.174752132743995
						Nan	gene:ENSCSAG00000000153	-1.475	0.00110498991455057	0.014340431612201	0.00837633491641911
						CD52	gene:ENSCSAG00000000972	-0.48	0.00111867603873343	0.0144762900237633	0.035131005091063
						POLR2M	gene:ENSCSAG00000011931	-0.833	0.0011185232435786	0.0144762900237633	0.0259274621222168
						FDFT1	gene:ENSCSAG00000016949	-0.514	0.00111683480634714	0.0144762900237633	0.0129407287979117
						CLEC9A	gene:ENSCSAG00000009186	-2.778	0.00112676130242147	0.0145669514356155	1.84240143530437
						PHF21A	gene:ENSCSAG00000005653	-0.422	0.00112878548943164	0.0145791557424487	0.0137402244859772
						CD96	gene:ENSCSAG00000006521	-0.663	0.00114943919400961	0.0148034167953699	0.0309769018314737
						CPT1A	gene:ENSCSAG00000009054	-0.431	0.00115796370684408	0.0148835168753546	1
						SYNJ1	gene:ENSCSAG00000009654	-0.483	0.00116911063654477	0.0149710495839135	0.0114072875207383
						RFX8	gene:ENSCSAG00000017155	-0.83	0.00118219159131438	0.0150813231644331	0.0435924872967693
						RASGRF2	gene:ENSCSAG00000014982	-0.4	0.00119119853829071	0.015153257937144	0.00623909054757322
						ICAM2	gene:ENSCSAG00000003987	-0.519	0.00119493652204657	0.0151864955160665	0.0104958846512658
						GFOD1	gene:ENSCSAG00000007527	-0.437	0.00121002927935161	0.0153349907825434	0.00562527544824634
						SLC25A26	gene:ENSCSAG00000011735	-0.457	0.00122820141581426	0.015536114816537	1
						ZNF292	gene:ENSCSAG00000017359	-0.386	0.00124021210712446	0.0156586929933197	0.00239003365206475
						HECTD2	gene:ENSCSAG00000006666	-0.698	0.00125483477934272	0.0157548883877104	0.00138949549437314
						ITCH	gene:ENSCSAG00000012102	-0.407	0.00125207525930858	0.0157548883877104	1
						PPP1CC	gene:ENSCSAG00000002624	-0.422	0.00125852395362411	0.0157689846119137	0.00184066106742123
						LBH	gene:ENSCSAG00000011112	-0.441	0.00125833190920185	0.0157689846119137	0.00666043970489622
						DOK2	gene:ENSCSAG00000016676	-0.614	0.00127461500835477	0.0159291470071892	1
						CAMK2D	gene:ENSCSAG00000003794	-0.346	0.00129353104768488	0.0161173069005154	0.00309089596260692
						WDFY1	gene:ENSCSAG00000007749	-0.491	0.00129834346491875	0.0161509140516206	0.0184540638058657
						ME2	gene:ENSCSAG00000018086	-0.439	0.00131679921397878	0.0163053568725428	1
						ERN1	gene:ENSCSAG00000003990	-0.483	0.00132393356519679	0.0163636733786273	0.0111295460677358
						CALM2	gene:ENSCSAG00000013552	-0.397	0.00133133405037229	0.0164400875369394	1
						TNKS1BP1	gene:ENSCSAG00000005937	-0.958	0.00135110011065314	0.0166385020013553	1
						CACYBP	gene:ENSCSAG00000011888	-0.442	0.00136491473867964	0.0167322926684461	0.00703693633902808
						ASMTL	gene:ENSCSAG00000018066	-0.548	0.00139907025019325	0.0171199013298806	0.00840908941778994
						ZSCAN21	gene:ENSCSAG00000017830	-1.02	0.00140241324558642	0.0171428901233347	0.134168115142022
						Nan	gene:ENSCSAG00000016124	-0.732	0.00142122674714263	0.0172813490145803	0.0177962792684308
						PCSK1N	gene:ENSCSAG00000013181	-3.066	0.00144551860508948	0.0175293482595622	1.25447815852523
						MSI2	gene:ENSCSAG00000005633	-0.384	0.00147077737732703	0.0177400198943547	0.0129646116789669
						Nan	gene:ENSCSAG00000004661	-1.036	0.00148000247622923	0.0178353512693446	0.267735112632597
						CRMP1	gene:ENSCSAG00000016164	-0.645	0.00148739470381035	0.0179084445292848	0.00277858765395764
						IFNAR1	gene:ENSCSAG00000009748	-0.565	0.0014897030405092	0.0179142994136119	1
						PUS10	gene:ENSCSAG00000014451	-0.665	0.00149432441853944	0.0179438582535825	0.0148301250097639
						TSPAN17	gene:ENSCSAG00000009192	-0.756	0.00149993910301206	0.0179792878093728	0.0331466875274692
						DDX60	gene:ENSCSAG00000003155	-0.584	0.00151066539959481	0.0180597439312056	1
						Nan	gene:ENSCSAG00000000734	-0.607	0.00153234799733902	0.0182438315303621	0.0231365352786679
						CD27	gene:ENSCSAG00000010635	-0.679	0.00153274671940563	0.0182438315303621	0.0196722570249232
						FAM118A	gene:ENSCSAG00000005347	-0.561	0.00153452996473803	0.0182480624969772	1
						TMC8	gene:ENSCSAG00000005185	-0.406	0.00154341707839734	0.018330129276043	0.00190026930897123
						KIF21B	gene:ENSCSAG00000013828	-0.39	0.00154711842996362	0.0183492596214578	1
						CREBRF	gene:ENSCSAG00000009545	-0.454	0.00155478727573817	0.0184240244606129	0.00613352128694333
						ING4	gene:ENSCSAG00000010403	-1.08	0.00156004107259909	0.0184700652253245	0.00138949549437314
						ZBTB38	gene:ENSCSAG00000018910	-0.573	0.00156248668496503	0.0184828069999763	0.0165149444015843
						CFDP1	gene:ENSCSAG00000003687	-0.407	0.00160177308919707	0.0188813374540549	0.00468462152729391
						CDC14A	gene:ENSCSAG00000001510	-0.401	0.00161420700842939	0.0190113019134131	0.00623500593059467
						LMF1	gene:ENSCSAG00000011966	-0.463	0.00163735472644292	0.0192168493415653	0.00265055038773695
						EXOC6B	gene:ENSCSAG00000015307	-0.378	0.00166732859961717	0.0195177225577042	0.00676045986402654
						TNK2	gene:ENSCSAG00000008535	-0.428	0.00167854820546713	0.0195980667207524	1
						SMCO4	gene:ENSCSAG00000000608	-1.633	0.00168293312076442	0.0196153267106713	0.494430965194831
						TNRC6B	gene:ENSCSAG00000006021	-0.384	0.00169400462166332	0.0197103279125775	0.00474802585658455
						GLMN	gene:ENSCSAG00000001467	-0.456	0.00170812579603524	0.0198404250164265	0.00425122527576361
						RUNX1	gene:ENSCSAG00000008703	-0.367	0.00172685314537047	0.0200062977708714	0.00172041108414024
						BLVRA	gene:ENSCSAG00000015441	-0.831	0.00173778809130801	0.0200812721475893	0.0274698999530232
						YEATS2	gene:ENSCSAG00000013383	-0.447	0.00179317291442303	0.0206505587252284	0.00848315445697264
						APP	gene:ENSCSAG00000009049	-0.346	0.00179621265982252	0.0206679303236356	0.000205233708118276
						DNAJC1	gene:ENSCSAG00000012486	-0.401	0.00181093168352927	0.0208195442356001	0.004692924904976
						VWA5A	gene:ENSCSAG00000002396	-0.719	0.0018165613458763	0.0208664923279085	0.0376894502621023
						UQCRQ	gene:ENSCSAG00000013694	-0.835	0.00182371365153524	0.020913052807792	0.116362321885292
						Nan	gene:ENSCSAG00000006701	-0.441	0.00192466437266059	0.02188474729385	1
						MYLK	gene:ENSCSAG00000007684	-0.54	0.00193139867416759	0.0219177497328013	0.00685309443551892
						Nan	gene:ENSCSAG00000019098	-1.136	0.00193243848129462	0.0219177497328013	0.319810156114211
						BTN2A1	gene:ENSCSAG00000007928	-0.335	0.00195835994067662	0.0221554973622879	1
						CLPP	gene:ENSCSAG00000009679	-0.852	0.00195996620364316	0.0221554973622879	0.00191358602724171
						NEDD4	gene:ENSCSAG00000011809	-0.526	0.00197550568962403	0.0222938129538925	0.00071019894481331
						SLC12A6	gene:ENSCSAG00000007095	-0.479	0.00198634047589781	0.0223227622008266	0.00939472035827978
						TPT1	gene:ENSCSAG00000017773	-0.433	0.00199713069534319	0.0224241666628308	0.0249413634090674
						IFI6	gene:ENSCSAG00000000997	-0.608	0.00204603060067783	0.0228488423983471	0.0681341177931655
						CABP7	gene:ENSCSAG00000009618	-6.325	0.00204756337785418	0.0228488423983471	2.41554029930321
						GIPC2	gene:ENSCSAG00000001405	-0.802	0.00207672415412776	0.0230424394530352	0.00522084609346374
						TRAV9-2	gene:ENSCSAG00000016406	-2.395	0.00211730086898218	0.0233283345540021	0.802740900738275
						MAP3K14	gene:ENSCSAG00000003680	-0.382	0.00214185724003783	0.0235467554421829	0.00200291830946647
						HINT1	gene:ENSCSAG00000014000	-0.517	0.00214235872290143	0.0235467554421829	0.0151309851255254
						TRAJ18	gene:ENSCSAG00000019672	-2.333	0.00214427109376344	0.023548598008564	0.197983921744954
						TNFRSF18	gene:ENSCSAG00000000674	-1.47	0.00216878041808744	0.0237212555129062	1
						C15orf52	gene:ENSCSAG00000007482	-1.904	0.00217937069714415	0.0238177864772102	0.332320608363844
						SMDT1	gene:ENSCSAG00000005706	-0.812	0.00218649928692385	0.0238570581047787	0.0582676287382513
						PLA2G16	gene:ENSCSAG00000006852	-0.734	0.00219301194493914	0.0239087901622323	0.0233323044351346
						PPARD	gene:ENSCSAG00000009967	-0.438	0.00219718466709752	0.0239349487101011	0.000266575302524327
						SAMD9	gene:ENSCSAG00000019122	-0.592	0.0022342851814305	0.0242803116697	0.0135780635557129
						TRAV19	gene:ENSCSAG00000016389	-1.526	0.00225277215943258	0.0244222215549088	0.0396531344672776
						MSL3	gene:ENSCSAG00000015196	-0.523	0.00227376455528203	0.0245565962837573	1
						PFDN2	gene:ENSCSAG00000002633	-0.602	0.00230709747085837	0.0248514721182565	0.007672871200835
						BCAT1	gene:ENSCSAG00000007862	-0.525	0.00232159929428566	0.0249678292230865	1
						Nan	gene:ENSCSAG00000019670	-1.859	0.00232852559604277	0.0250223805491953	0.175474938701397
						Nan	gene:ENSCSAG00000016367	-2.425	0.00237307029391244	0.0253999442957464	0.655012135854176
						Nan	gene:ENSCSAG00000010369	-2.051	0.00237511255466236	0.0254016593900775	1
						IFI27L2	gene:ENSCSAG00000010967	-0.742	0.00239381368340528	0.0255409512133763	0.106858888425006
						CLEC2B	gene:ENSCSAG00000009274	-0.699	0.00240622701787008	0.0256531169511789	1
						SEC22A	gene:ENSCSAG00000007573	-0.499	0.00241082939785652	0.0256818976976081	0.00552693547283052
						MYB	gene:ENSCSAG00000016815	-0.697	0.0024153664583197	0.025709937766515	0.0196523844931104
						CLIP1	gene:ENSCSAG00000002132	-0.434	0.0024324344445167	0.0258305017290652	1
						IFNAR2	gene:ENSCSAG00000009735	-0.416	0.00243840468866869	0.0258581752425187	0.00116200865845028
						MOB2	gene:ENSCSAG00000009929	-0.394	0.00243887212593364	0.0258581752425187	0.00295994556815638
						Nan	gene:ENSCSAG00000007131	-0.419	0.00244308114664217	0.0258824695731784	0.0231580245825349
						SH3GL1	gene:ENSCSAG00000010564	-0.433	0.00245373953111906	0.0259546414196818	0.000207169839989531
						CASP12	gene:ENSCSAG00000003084	-0.482	0.00247691902370902	0.0261179500492192	0.00619658258904815
						PISD	gene:ENSCSAG00000008655	-0.53	0.00252494587061588	0.0265828349576463	0.00739193639074749
						Nan	gene:ENSCSAG00000006795	-0.385	0.00253480959843168	0.0266451130451965	0.00980343813549044
						CYB5A	gene:ENSCSAG00000018225	-0.776	0.00256210509944936	0.0268901497101617	0.0285165253828129
						TRBV5-1	gene:ENSCSAG00000007864	-1.359	0.00258905778024413	0.0270470587088265	0.0428327044970398
						SLIRP	gene:ENSCSAG00000011736	-0.841	0.00258962224388684	0.0270470587088265	0.0573544843774793
						NCOA6	gene:ENSCSAG00000011982	-0.405	0.00259108297477311	0.0270470587088265	0.00377094391765028
						APOL5	gene:ENSCSAG00000008139	-0.711	0.00260354488195007	0.0271561400863061	0.00360074502474483
						ZC3H7A	gene:ENSCSAG00000008311	-0.468	0.00262136352479008	0.0273208830070206	1
						GATAD2A	gene:ENSCSAG00000005096	-0.376	0.00263447391756458	0.0273646725031585	0.00345043316010367
						TUBGCP6	gene:ENSCSAG00000005024	-0.544	0.00264226693179358	0.0273906887699063	1
						CCND2	gene:ENSCSAG00000011132	-0.475	0.0026463143790193	0.0274115926121439	0.00279422381919664
						C14orf2	gene:ENSCSAG00000009849	-0.69	0.00265336542015696	0.027461264470212	0.0911959802649104
						Nan	gene:ENSCSAG00000013007	-0.467	0.00265517893855128	0.027461264470212	0.0249024178375595
						MFSD6	gene:ENSCSAG00000012252	-0.445	0.00265828126008939	0.0274722987499437	1
						VPS51	gene:ENSCSAG00000007618	-0.614	0.00267604416719924	0.0275503952133395	0.0341347466394123
						Nan	gene:ENSCSAG00000003677	-0.791	0.0026972949893658	0.0276595992285894	0.0559385800519874
						ATF1	gene:ENSCSAG00000005951	-0.527	0.00269359488312172	0.0276595992285894	0.0181632408380971
						Nan	gene:ENSCSAG00000009369	-0.568	0.00269829197528126	0.0276595992285894	0.0405676136097716
						KAT6B	gene:ENSCSAG00000009056	-0.396	0.00272492306610145	0.0278834621858767	0.00996861729235037
						SLC9A3R1	gene:ENSCSAG00000004612	-0.443	0.00274300576893919	0.0280260021675793	0.00503522271422567
						ARHGAP30	gene:ENSCSAG00000002627	-0.379	0.0027532407411147	0.0280830345601053	0.00214915718877051
						TRBV21OR9-2	gene:ENSCSAG00000007746	-1.374	0.00275482979607168	0.0280830345601053	0.124774902620792
						KCTD6	gene:ENSCSAG00000012148	-2.571	0.00277913826323364	0.0282667891023847	1
						Nan	gene:ENSCSAG00000018242	-0.347	0.00277888114635195	0.0282667891023847	0.00595483815565911
						Nan	gene:ENSCSAG00000000661	-0.621	0.00281528949381494	0.0284809670045333	0.0196611536270558
						CSF1	gene:ENSCSAG00000001557	-0.722	0.00281411372261541	0.0284809670045333	0.0233366990922162
						RAB43	gene:ENSCSAG00000008765	-0.493	0.00281161181749328	0.0284809670045333	0.0164962634880609
						CDC25B	gene:ENSCSAG00000012961	-0.445	0.0028211621533262	0.0284809670045333	0.00593702745263185
						SAP25	gene:ENSCSAG00000017917	-1.487	0.0028068709204601	0.0284809670045333	0.0912219460008638
						AGO3	gene:ENSCSAG00000001092	-0.434	0.00284264993951585	0.0286536566345373	0.00408311540004629
						MYL12B	gene:ENSCSAG00000017599	-0.744	0.0028413454705453	0.0286536566345373	0.156360654650579
						DBN1	gene:ENSCSAG00000008773	-0.763	0.00286105280179456	0.028789917398548	0.0506454896287046
						USP4	gene:ENSCSAG00000015089	-0.438	0.00286470023458916	0.028789917398548	0.0103977646486397
						MAPK8IP3	gene:ENSCSAG00000011484	-0.354	0.00289216084386974	0.0289630846585197	0.000186778576710184
						ZNF57	gene:ENSCSAG00000011445	-0.968	0.00293865476298906	0.0293365557219404	0.000390693993705462
						PRRC2B	gene:ENSCSAG00000014854	-0.328	0.00294553500487629	0.0293835077315708	1
						MRPL34	gene:ENSCSAG00000005626	-0.95	0.00294919314641446	0.0293982717113412	0.090281233508598
						PBXIP1	gene:ENSCSAG00000001968	-0.358	0.00295836827935555	0.0294679680195291	1
						COX20	gene:ENSCSAG00000009227	-0.73	0.00299632223025676	0.0297362949571878	0.0120680018850688
						Nan	gene:ENSCSAG00000011316	-0.813	0.00304231395072693	0.0300822095374767	1
						PLAC8	gene:ENSCSAG00000004430	-0.423	0.00306176654190877	0.0301425752437764	0.00854437735869175
						Nan	gene:ENSCSAG00000006675	-2.642	0.00305370212520836	0.0301425752437764	0.440873326284575
						LAG3	gene:ENSCSAG00000010305	-0.729	0.00305553221953659	0.0301425752437764	0.0134032507997054
						VAMP5	gene:ENSCSAG00000016193	-0.658	0.00306122369462396	0.0301425752437764	0.0352860585601342
						STAT1	gene:ENSCSAG00000012191	-0.345	0.00307009672204762	0.0301697046832725	0.00414286353913826
						SERINC1	gene:ENSCSAG00000016253	-0.582	0.00307789195970796	0.0302125874764934	0.00957961195254867
						TRIB2	gene:ENSCSAG00000007539	-0.598	0.00308359793052283	0.0302465997589147	0.00234069179111053
						SLC7A5	gene:ENSCSAG00000003120	-0.452	0.00308812172853332	0.0302484230203013	1
						OTOG	gene:ENSCSAG00000004909	-0.639	0.003098735850225	0.0303069838916571	0.0363639780095847
						SPTBN1	gene:ENSCSAG00000013879	-0.32	0.00310351906820102	0.0303317862878415	0.000900325810275325
						RELL1	gene:ENSCSAG00000016840	-0.558	0.00311504749807984	0.0304224284237218	1
						ITGB8	gene:ENSCSAG00000013574	-0.639	0.00311946551367195	0.0304435473883082	0.00164156250495477
						MTERF4	gene:ENSCSAG00000005845	-1.147	0.00312859048817996	0.0304445463727217	0.0804536683114429
						ETV6	gene:ENSCSAG00000008644	-0.337	0.0031227887420355	0.0304445463727217	0.00765114474446554
						UPF2	gene:ENSCSAG00000013372	-0.412	0.00312433878229818	0.0304445463727217	0.0224303699674802
						Nan	gene:ENSCSAG00000013268	-0.754	0.00313232117291017	0.0304569090093029	0.0413927030493935
						FNTA	gene:ENSCSAG00000014932	-0.665	0.00315352238437777	0.0306156998952048	0.0347904950951892
						RAB28	gene:ENSCSAG00000016331	-0.468	0.00315525217116618	0.0306156998952048	1
						RNF125	gene:ENSCSAG00000017870	-0.745	0.00318756864414761	0.0308627073099428	0.0640643064446873
						ARHGAP35	gene:ENSCSAG00000003015	-0.378	0.00319018025213053	0.0308651025808046	0.000819432279628665
						CHMP7	gene:ENSCSAG00000016259	-0.488	0.00324460135551594	0.0313026336636159	1
						COA1	gene:ENSCSAG00000015432	-0.499	0.00325578944108634	0.0313657316819003	0.0197091388015734
						ILKAP	gene:ENSCSAG00000006045	-0.483	0.00326438729509427	0.031426130757409	1
						HMGB2	gene:ENSCSAG00000003100	-0.411	0.00329982789832188	0.031698566583968	0.0120584789476112
						TMEM50A	gene:ENSCSAG00000000950	-0.666	0.0033357169678352	0.0319571253672979	0.0300334869425556
						CEP128	gene:ENSCSAG00000011707	-0.454	0.00333611837019507	0.0319571253672979	1
						CHMP3	gene:ENSCSAG00000016348	-0.525	0.00338873959816002	0.0323007191782244	0.0295200468840632
						YY1AP1	gene:ENSCSAG00000002031	-0.6	0.00339963493966243	0.0323817027386195	0.0787552578541278
						ASPSCR1	gene:ENSCSAG00000002185	-0.555	0.00343886944760268	0.0327092466062673	0.000109854114198756
						Nan	gene:ENSCSAG00000000698	-0.364	0.00346194768025888	0.0328824122733667	1
						TOM1	gene:ENSCSAG00000008210	-0.468	0.00348274977837178	0.0330335022900098	0.0149334611904601
						FBXO27	gene:ENSCSAG00000003925	-1.259	0.00349079085121738	0.0330865197464052	0.0583728132264579
						TFCP2	gene:ENSCSAG00000005909	-0.481	0.00351011808925851	0.033223046178627	0.00967522586039781
						USP53	gene:ENSCSAG00000003748	-0.664	0.00361219828763651	0.0339489728004388	0.0158593345571502
						Nan	gene:ENSCSAG00000010342	-0.353	0.00361448276759506	0.0339489728004388	5.82513671246892e-05
						CARD6	gene:ENSCSAG00000016906	-0.688	0.00362482401048997	0.034022426752144	0.0201120720698693
						IGBP1	gene:ENSCSAG00000011731	-0.487	0.00363202075204934	0.034053272890116	0.00910005278227942
						Nan	gene:ENSCSAG00000000090	-1.267	0.00363797341592937	0.034074758636224	0.0447704813571161
						MTA3	gene:ENSCSAG00000012640	-0.487	0.00364753985389012	0.0341170099847228	0.0170537120311511
						OAS2	gene:ENSCSAG00000002459	-0.463	0.00368000796868564	0.0343730571303461	0.0287697350216578
						ACIN1	gene:ENSCSAG00000016098	-0.347	0.00369575504086755	0.0344724297073872	0.00633261003126266
						NUDT1	gene:ENSCSAG00000017586	-1.156	0.00371344067287196	0.0345895850667722	0.104040246933966
						KMT2A	gene:ENSCSAG00000002585	-0.346	0.00371885937104476	0.0345922702053983	0.007396990832819
						GGT7	gene:ENSCSAG00000011967	-0.497	0.00372398078153988	0.0345922702053983	1
						Nan	gene:ENSCSAG00000011861	-0.322	0.0037314565382151	0.0346140679699582	0.000778280409716917
						RNASEL	gene:ENSCSAG00000012514	-0.871	0.00373026333572553	0.0346140679699582	0.10242507808846
						FLNA	gene:ENSCSAG00000006772	-0.355	0.00375096763284332	0.0347304047093814	0.00779236911418379
						Nan	gene:ENSCSAG00000015676	-0.478	0.00376253853156646	0.0348067049763897	1
						RARRES3	gene:ENSCSAG00000006839	-0.711	0.00379782482525019	0.0350370756434736	1
						BCAS2	gene:ENSCSAG00000001652	-0.589	0.00380855148378962	0.0350880678339307	0.0111446233292694
						BSDC1	gene:ENSCSAG00000001056	-0.485	0.00383278622193542	0.0352872548686646	0.00999450526747848
						TOPORS	gene:ENSCSAG00000009840	-0.603	0.00384332112064589	0.035360126220421	0.00856049459955412
						TMX1	gene:ENSCSAG00000015090	-0.552	0.00385130967360582	0.035409486828786	0.00805994683160518
						NSD3	gene:ENSCSAG00000015427	-0.331	0.00390062263713366	0.0357168953415149	0.00196219495800126
						ARL2BP	gene:ENSCSAG00000004927	-0.92	0.0039216433794861	0.0358826873322582	0.0938678976327334
						CLSTN1	gene:ENSCSAG00000000771	-0.44	0.00393775189301345	0.0359736642633759	0.00698942364270732
						SMPDL3A	gene:ENSCSAG00000016277	-1.076	0.00393932546353038	0.0359736642633759	0.00138949549437314
						AHSA1	gene:ENSCSAG00000011755	-0.486	0.00394868852877988	0.0360104385627987	0.0133087902612096
						TRAF2	gene:ENSCSAG00000016084	-0.522	0.00396647866627839	0.0361482529093581	0.0185979937164054
						TAB2	gene:ENSCSAG00000017214	-0.383	0.00399233671095345	0.0363103561911986	1
						DEF6	gene:ENSCSAG00000009963	-0.419	0.00402293815022556	0.0365640378542723	0.00718854821516126
						THRA	gene:ENSCSAG00000002768	-0.667	0.0040543608354885	0.0367753415299653	0.049785053702972
						FAM168A	gene:ENSCSAG00000004066	-0.38	0.00405202974242796	0.0367753415299653	1
						UBE2J2	gene:ENSCSAG00000000677	-0.567	0.00406698722091781	0.0368650950441422	1
						CDR2	gene:ENSCSAG00000007027	-0.647	0.00410287345073909	0.0370659189856931	0.0415684749778222
						Nan	gene:ENSCSAG00000004170	-1.423	0.00413086825402575	0.0372689363800706	1
						ASRGL1	gene:ENSCSAG00000006542	-1.093	0.00414241349142496	0.0373261096370179	1
						NKG7	gene:ENSCSAG00000002026	-1.107	0.00415865530504571	0.0374445434637771	0.0381633588987617
						CCDC7	gene:ENSCSAG00000011562	-0.637	0.00417303987173004	0.0375239967679816	0.0333598813238539
						ZNF512B	gene:ENSCSAG00000016695	-0.951	0.00417878060306928	0.0375506003992184	1
						USP20	gene:ENSCSAG00000014672	-0.476	0.00418373900646082	0.0375666793592996	1
						Nan	gene:ENSCSAG00000001231	-0.618	0.00421286693830044	0.0377814385822199	0.020789396119537
						RAB27A	gene:ENSCSAG00000011625	-0.515	0.00423946612921601	0.0379192010245384	0.0306460724434562
						PIAS2	gene:ENSCSAG00000017995	-0.41	0.00425543287632047	0.0380116330454648	0.0065865765933262
						LUC7L	gene:ENSCSAG00000013092	-0.418	0.00427995037276115	0.0381391091594079	0.0119338900503596
						PTPRA	gene:ENSCSAG00000013344	-0.324	0.0042739332802011	0.0381391091594079	1
						HEG1	gene:ENSCSAG00000007901	-0.524	0.00428955035680628	0.0381613843993304	0.018745648526457
						ADGRL1	gene:ENSCSAG00000006349	-0.681	0.00434158286753438	0.0385261958994816	1
						STX10	gene:ENSCSAG00000006490	-0.873	0.00433921312674612	0.0385261958994816	0.0367348425856352
						SNX4	gene:ENSCSAG00000007987	-0.47	0.00435193068907841	0.0385508888212898	0.00805633857448994
						Nan	gene:ENSCSAG00000012027	-0.415	0.00435293432345303	0.0385508888212898	0.00292023899311001
						N4BP2L2	gene:ENSCSAG00000017912	-0.368	0.00434877741776043	0.0385508888212898	1
						UNC13D	gene:ENSCSAG00000004874	-0.504	0.00440577150987379	0.0388912348389578	0.00888817982657373
						NDUFB8	gene:ENSCSAG00000005572	-0.565	0.00439731614788771	0.0388912348389578	0.00538861271334224
						CSNK1G1	gene:ENSCSAG00000012487	-0.381	0.00440464445840837	0.0388912348389578	0.00373694765175189
						ZSCAN26	gene:ENSCSAG00000008003	-0.904	0.00444401281988898	0.0391710783080256	1
						SRSF3	gene:ENSCSAG00000010291	-0.407	0.00445795179084686	0.0392491685068885	0.0137431988169899
						ANKRD35	gene:ENSCSAG00000001771	-1.464	0.00448381483246091	0.0393590514744393	0.23765866190296
						KLHL3	gene:ENSCSAG00000013329	-0.635	0.00448501305235887	0.0393590514744393	1
						TIMM22	gene:ENSCSAG00000014203	-1.099	0.00448440934076939	0.0393590514744393	0.0900851712668023
						ST6GALNAC5	gene:ENSCSAG00000001395	-0.932	0.00452261397482375	0.0396185229031658	0.0201641539078362
						RTP5	gene:ENSCSAG00000005728	-2.666	0.00454464094460262	0.0397788708361229	1.41861201089287
						TNS4	gene:ENSCSAG00000002797	-0.83	0.00455017266303353	0.0398014779215578	1
						RALGDS	gene:ENSCSAG00000015094	-0.495	0.00457239522926042	0.0399699601096683	0.0155321631531155
						C12orf65	gene:ENSCSAG00000002068	-0.699	0.00465795832570069	0.0406127025335802	0.0123517273529237
						HDAC2	gene:ENSCSAG00000015692	-0.519	0.00467413302651409	0.0407274199217951	0.0260448082953903
						NCOR2	gene:ENSCSAG00000002015	-0.367	0.00467886707473704	0.0407423670372425	0.021338192495877
						SMAP1	gene:ENSCSAG00000013875	-0.347	0.00469214723184441	0.0408218172177407	0.00186208697914753
						Nan	gene:ENSCSAG00000009025	-1.319	0.00472637924443746	0.0410501548662628	1
						FBXO42	gene:ENSCSAG00000000852	-0.491	0.00474187372817733	0.0411281254520229	0.0119228092909417
						TRAV4	gene:ENSCSAG00000016438	-2.998	0.0047444981350522	0.0411281254520229	1.38872292250625
						Nan	gene:ENSCSAG00000018331	-0.654	0.00475141973094656	0.0411616894150101	0.0174538514482046
						Nan	gene:ENSCSAG00000013623	-0.549	0.00483212520548676	0.0418036993704864	0.0288217221685879
						SPNS3	gene:ENSCSAG00000013186	-0.674	0.00484465344843987	0.0418286706653529	0.0107205604975376
						MINDY1	gene:ENSCSAG00000018023	-1.396	0.00484700606954226	0.0418286706653529	0.0488544775277777
						EPHB6	gene:ENSCSAG00000007523	-0.999	0.00486045219159145	0.0418644053796489	0.0232465169996544
						RANBP6	gene:ENSCSAG00000018489	-0.828	0.00488332065690389	0.0420077622091981	0.0241652735471209
						CAPZB	gene:ENSCSAG00000000880	-0.307	0.00491113736807867	0.0421964652872687	0.000143409651661317
						Nan	gene:ENSCSAG00000001986	-0.382	0.00493362462184682	0.0423056744098262	0.0296879503825192
						BPTF	gene:ENSCSAG00000004192	-0.3	0.00495764318731982	0.0424595512274558	1
						ARGLU1	gene:ENSCSAG00000017474	-0.315	0.00497619940008027	0.0425625876444128	1
						DENND4C	gene:ENSCSAG00000009390	-0.428	0.00499614925051629	0.0426901824182957	0.0122985643343166
						SIDT1	gene:ENSCSAG00000006778	-0.389	0.00501833470545248	0.0428226791812827	0.00138949549437314
						PTPN7	gene:ENSCSAG00000014118	-0.5	0.00502247174512636	0.0428226791812827	0.0186049687623873
						COX2	gene:ENSCSAG00000000019	-0.282	0.00503621068265511	0.0429127118584571	0.00383317087872502
						AP2A2	gene:ENSCSAG00000010503	-0.389	0.00505891055365885	0.0430517753737286	0.008287930654302
						Nan	gene:ENSCSAG00000014048	-0.757	0.00508033096814059	0.0432068223547533	0.0391555098882513
						MGRN1	gene:ENSCSAG00000009073	-0.425	0.00510749509795077	0.0434104920258448	0.00172846593575657
						TARSL2	gene:ENSCSAG00000016828	-0.528	0.00516795835807965	0.0438691408547176	1
						ALCAM	gene:ENSCSAG00000006293	-0.469	0.00517349306300875	0.0438885203465928	1
						SPSB3	gene:ENSCSAG00000011396	-0.776	0.00524176484218013	0.044365343612975	0.0250138353965612
						DGUOK	gene:ENSCSAG00000015509	-0.532	0.00524284826722199	0.044365343612975	1
						ABCA2	gene:ENSCSAG00000016316	-0.531	0.00525467740786526	0.0444097564019771	1
						RAP1A	gene:ENSCSAG00000001580	-0.425	0.00526481805284443	0.0444120307870258	0.00618854715013577
						LY9	gene:ENSCSAG00000002601	-0.551	0.005261844347494	0.0444120307870258	0.0207577197970243
						EPS15	gene:ENSCSAG00000001266	-0.334	0.00528289840021585	0.0445089136752268	0.00459557261687988
						RAD51C	gene:ENSCSAG00000005814	-0.529	0.00535190203109831	0.04503405343749	0.012779580242048
						KANSL1	gene:ENSCSAG00000003779	-0.304	0.00538565315137154	0.0452334540037721	0.00129461640496804
						TECPR1	gene:ENSCSAG00000017751	-0.535	0.00541027498896002	0.0454119909987521	1
						COX17	gene:ENSCSAG00000007074	-0.715	0.0054298702015137	0.0455198497576586	0.0574392326520953
						TRAJ6	gene:ENSCSAG00000019674	-1.406	0.00542821460995222	0.0455198497576586	0.0273875886506279
						CWC15	gene:ENSCSAG00000003299	-0.601	0.00543845077044467	0.0455352171517938	0.0365333297208574
						Nan	gene:ENSCSAG00000007741	-1.687	0.00544543278022349	0.0455540507884752	0.36974691090595
						PELI1	gene:ENSCSAG00000014710	-0.379	0.00548401424414586	0.045803057087399	0.0112937574779193
						SENP7	gene:ENSCSAG00000006231	-0.397	0.00550466167996674	0.0459470740225795	0.00451064537819955
						ATP5B	gene:ENSCSAG00000005027	-0.48	0.00552330808013448	0.0460457622962169	0.0491612531831648
						CISH	gene:ENSCSAG00000014152	-0.923	0.00554124042637201	0.046109816297622	0.0729061045877093
						SELENOW	gene:ENSCSAG00000002926	-0.569	0.00556956233908806	0.0462884131100194	0.0399457236491007
						SUPT20H	gene:ENSCSAG00000017865	-0.445	0.00556891706734069	0.0462884131100194	0.013574526407448
						ARID4B	gene:ENSCSAG00000010069	-0.297	0.00564246356824473	0.0466961641025613	0.00102302816450009
						SSX2IP	gene:ENSCSAG00000001420	-0.683	0.00568854191737283	0.0470166872374654	0.0218386130916132
						MED19	gene:ENSCSAG00000005999	-0.693	0.005729700525119	0.0473096831125483	1
						ELOC	gene:ENSCSAG00000013512	-1.017	0.0057540509535622	0.047441921637281	0.154817282316478
						TGFBR3	gene:ENSCSAG00000001461	-0.523	0.00598155172385151	0.0490182171322549	1
						ANKZF1	gene:ENSCSAG00000008195	-0.461	0.00601359813235195	0.0492210636703179	0.0256302568814511
						Nan	gene:ENSCSAG00000000427	-0.574	0.00602023630098863	0.049245532942087	0.00627023623156531
						Nan	gene:ENSCSAG00000009068	-0.912	0.00603648891794592	0.0492590634374341	1
						MAN1A1	gene:ENSCSAG00000016097	-0.342	0.00605711152835573	0.0493687262416298	0.00869292123043071
						SELPLG	gene:ENSCSAG00000002872	-0.536	0.00606979206185797	0.0493992467146737	0.0163629737361934
						Nan	gene:ENSCSAG00000016404	-1.101	0.00606903911162433	0.0493992467146737	1
						Nan	gene:ENSCSAG00000016415	-0.892	0.00610474270198006	0.0496359712341113	0.122412370909036
						CALML4	gene:ENSCSAG00000013468	-1.7	0.00611427650829204	0.0496835581170486	0.241983973765156
						CALM3	gene:ENSCSAG00000003050	-0.442	0.0061641693865541	0.0499903248694859	0.0220717285413645
						CNBP	gene:ENSCSAG00000008817	-0.473	0.00616354229335362	0.0499903248694859	0.0193523402759585
						SATB1	gene:ENSCSAG00000009921	-0.334	0.00616271520071808	0.0499903248694859	0.00441012833523821
						FOXM1	gene:ENSCSAG00000011261	-0.744	0.00616684381030555	0.0499903248694859	1
