# Supplementary material for: CD32+CD4+ T Cells Sharing B Cell Properties Increase With Simian Immunodeficiency Virus Replication in Lymphoid Tissues
Source: Front Immunol. 2021 Jun 16;12:695148. doi: 10.3389/fimmu.2021.695148 (PMC8242952; doi:10.3389/fimmu.2021.695148)
Supplement: Supplementary Table 4 — Pathway up- and down-regulated in CD32+CD4+ T cells when compared to CD32-CD4+T cells in chronically infected AGM. [file Table_4.xlsx]

## Sheet: AGM
UP regulated
GOID	Ontology Source	GOTerm	GOLevels	GOGroups	Nr. Genes	% Associated Genes	Term PValue	Term PValue Corrected with Bonferroni step down	Group PValue	Group PValue Corrected with Bonferroni step down	Associated Genes Found	All Associated Genes	OverViewTerm
GO:0000165	GO_BiologicalProcess-EBI-UniProt-GOA_27.02.2019_00h00	MAPK cascade	[4, 5, 6, 8, 9]	[Group15]	84	6.8016195	9.668703897017579E-9	6.8164362473973935E-6	{Group15=6.431738273272304E-17}	{Group15=8.361259755253996E-16}	[ABI2, APP, ARRB2, ASH1L, AXIN1, CALM2, CALM3, CCL5, CCM2, CCR7, CD2, CD27, CD4, CD40LG, CFLAR, CYLD, DHRS3, DOK5, DSTYK, DUSP16, DUSP4, EDAR, ERN1, FLT3LG, FOXM1, FYN, GALM, GBP1, GLIPR2, GPI, HSF1, IFNAR1, IGBP1, IL2RB, IL2RG, ITCH, ITPKB, JAK3, JUN, KCNK1, LAT, LAX1, LBH, MAP2K3, MAP2K6, MAP3K14, MAPK8IP3, MDFIC, MRTFA, NCAM1, NCOA1, NKG7, NOTCH1, OPTN, PKN1, PTPN11, PTPN22, PTPRA, PTPRC, RANB…	[ABCA7, ABHD14B, ABI2, ABL1, ACKR3, ACP5, ACTN2, ACTRT1, ADAM11, ADAM12, ADAM8, ADAM9, ADCYAP1, ADCYAP1R1, ADIPOQ, ADORA1, ADORA2B, ADRA1A, ADRA1B, ADRA1D, ADRA2A, ADRA2B, ADRA2C, ADRB2, ADRB3, AGER, AGFG1, AGT, AGXT, AIDA, AJUBA, AKAP13, AKR1B1, AKT1, ALK, ALKAL1, ALKAL2, ALOX12B, ALOX15, ALX1, AMBP, AMH, ANGPT1, ANKHD1, ANKRD6, ANKS1B, ANPEP, APELA, APIP, APOE, APP, AR, ARAF, AREG, ARHGAP8, ARH…	FALSE
GO:0001932	GO_BiologicalProcess-EBI-UniProt-GOA_27.02.2019_00h00	regulation of protein phosphorylation	[6, 7, 8]	[Group15]	121	6.5582657	1.890705054240152E-11	1.382105394649551E-8	{Group15=6.431738273272304E-17}	{Group15=8.361259755253996E-16}	[ABCA2, ABI2, ACVR1, ADTRP, APP, ARL2BP, ARRB2, ASH1L, ATP2B4, AXIN1, BCL2, CAB39, CALM2, CALM3, CBLB, CCL5, CCM2, CCND2, CCR7, CD2, CD27, CD3E, CD4, CD40LG, CDC25B, CFLAR, COX2, CSF1, CYLD, DHRS3, DIAPH1, DOK5, DSTYK, DUSP16, DUSP4, EDAR, ERN1, FLT3LG, FOXM1, FYN, GALM, GBP1, GLIPR2, GNAQ, HDAC2, HEG1, HSF1, IFNAR1, IFNG, IGBP1, IL21, IL6R, IL6ST, ITCH, ITPKB, JUN, KAT2B, KCNK1, KMT2A, LAT, LAX1…	[A1CF, ABCA2, ABCA7, ABCB6, ABHD14B, ABI1, ABI2, ABL1, ACE, ACKR3, ACP4, ACP5, ACSL1, ACSL6, ACTB, ACTR1A, ACTRT1, ACVR1, ACVR1B, ACVR2A, ACVR2B, ACVRL1, ADAM11, ADAM12, ADAM17, ADAM8, ADAM9, ADAR, ADARB1, ADCY1, ADCY2, ADCY3, ADCY4, ADCY5, ADCY6, ADCY7, ADCY8, ADCY9, ADCYAP1, ADCYAP1R1, ADIPOQ, ADNP, ADORA1, ADORA2A, ADORA2B, ADRA1A, ADRA1B, ADRA1D, ADRA2A, ADRA2B, ADRA2C, ADRB2, ADRB3, ADTRP, A…	FALSE
GO:0001934	GO_BiologicalProcess-EBI-UniProt-GOA_27.02.2019_00h00	positive regulation of protein phosphorylation	[6, 7, 8, 9]	[Group15]	88	6.8111453	2.9771534344555848E-9	2.116756091897921E-6	{Group15=6.431738273272304E-17}	{Group15=8.361259755253996E-16}	[ABI2, ACVR1, ADTRP, APP, ARL2BP, ARRB2, ATP2B4, AXIN1, BCL2, CAB39, CALM2, CALM3, CCL5, CCM2, CCND2, CCR7, CD2, CD27, CD3E, CD4, CD40LG, CDC25B, CFLAR, COX2, CSF1, DHRS3, DIAPH1, DOK5, DSTYK, EDAR, ERN1, FLT3LG, FYN, GALM, GLIPR2, HDAC2, HSF1, IFNAR1, IFNG, IGBP1, IL21, IL6R, IL6ST, JUN, KCNK1, KMT2A, LAT, LCP2, MAP2K3, MAP2K6, MAP3K14, MAPK8IP3, MDFIC, MOB2, MRTFA, NCOA1, NCOA6, NKG7, NOTCH1, O…	[ABCA7, ABCB6, ABHD14B, ABI1, ABI2, ABL1, ACE, ACKR3, ACP5, ACSL1, ACSL6, ACTRT1, ACVR1, ACVR1B, ACVR2A, ACVR2B, ACVRL1, ADAM11, ADAM12, ADAM17, ADAM8, ADAM9, ADCY1, ADCY2, ADCY3, ADCY4, ADCY5, ADCY6, ADCY7, ADCY8, ADCY9, ADCYAP1, ADIPOQ, ADNP, ADORA1, ADORA2B, ADRA1A, ADRA1B, ADRA1D, ADRA2A, ADRA2B, ADRA2C, ADRB2, ADRB3, ADTRP, AFAP1L2, AGAP2, AGER, AGFG1, AGT, AGXT, AIF1, AJUBA, AKAP13, AKAP9, …	FALSE
GO:0002429	GO_BiologicalProcess-EBI-UniProt-GOA_27.02.2019_00h00	immune response-activating cell surface receptor signaling pathway	[4, 5, 6, 7, 8]	[Group17]	48	7.8175898	3.1547344505080547E-7	2.1609930985980175E-4	{Group17=3.0457667617094138E-18}	{Group17=4.264073466393179E-17}	[BCL2, BTN2A1, CACNB3, CCR7, CD226, CD247, CD28, CD3D, CD3E, CD3G, CD4, CLSTN1, CTLA4, CYLD, FYB1, FYN, GATA3, GBP1, GRAP2, ICAM2, ITK, LAT, LCK, LCP2, NCOA1, NCOA6, NCOR2, NFATC2, PDE4D, PKN1, PLCG1, PRKACB, PRKCH, PRKCQ, PTPN22, PTPRC, RAP1A, RASGRF2, RUNX1, SKAP1, TAB2, THEMIS, TRAC, TRAT1, TRAV19, TXK, UBASH3A, ZAP70]	[ABCB6, ABI1, ABL1, ACOT8, ACTB, ACTG1, ACTR2, ACTR3, ADA, AICDA, AMBP, ANGPTL2, APLP2, APOBEC3A, APPL1, APPL2, ARHGEF28, ARHGEF7, ARPC1A, ARPC1B, ARPC2, ARPC3, ARPC4, ARPC4-TTLL3, ARPC5, ATP6AP1, AZI2, BAG6, BAIAP2, BAX, BCAR1, BCL10, BCL2, BGLAP, BLK, BMX, BRAF, BRK1, BTF3, BTK, BTN1A1, BTN2A1, BTN2A2, BTN2A3P, BTN3A1, BTN3A2, BTN3A3, BTNL10, BTNL2, BTNL3, BTNL8, BTNL9, BTRC, C3AR1, C4BPA, C5AR…	FALSE
GO:0002521	GO_BiologicalProcess-EBI-UniProt-GOA_27.02.2019_00h00	leukocyte differentiation	[4, 5, 6, 7, 8]	[Group16]	66	9.865471	4.7305367694068826E-14	3.4911361358222794E-11	{Group16=6.438729960362073E-23}	{Group16=1.0945840932615524E-21}	[ACIN1, ANXA1, APP, B2M, BATF, BCL11B, BCL2, CASP8, CCR7, CD2, CD27, CD28, CD3D, CD3E, CD3G, CD4, CD40LG, CLSTN1, CREBRF, CSF1, CTLA4, CYLD, DOCK10, FLT3LG, GATA3, ID2, IFNG, IL7R, ITGB1, ITK, ITM2A, ITPKB, JAK3, JUN, JUNB, LCK, LEF1, LY9, MERTK, MRTFA, MYB, MYH9, NCOA1, NDFIP1, NFATC2, PTPN22, PTPRC, RASGRP1, RORA, RUNX1, SATB1, SOS1, SPN, STAT5B, TCF7, TESC, TGFB1, THEMIS, TNFRSF18, TNFSF8, TOX…	[A1CF, ABL1, ACIN1, ACKR2, ACKR3, ACOT8, ACP5, ADA, ADAM17, ADAM8, ADGRG3, ADIPOQ, AGER, AGFG1, AICDA, AIRE, AKIRIN2, AMBP, ANXA1, ANXA2, ANXA2P2, AP3B1, AP3D1, APCS, APP, ARHGEF28, ARID4A, ASIP, ASPA, ASPM, ASXL1, ATG5, ATM, ATP11C, ATP6AP1, ATP6V0A4, ATP7A, ATR, AXL, AZF1, AZI2, AZIN2, B2M, BAD, BAK1, BATF, BATF2, BATF3, BAX, BCL11B, BCL2, BCL3, BCL5, BCL6, BGLAP, BLM, BLNK, BMP4, BRAF, BRCA2, …	FALSE
GO:0004672	GO_BiologicalProcess-EBI-UniProt-GOA_27.02.2019_00h00	protein kinase activity	[7, 8]	[Group15]	110	7.1707954	6.832303229674797E-13	5.028575177040651E-10	{Group15=6.431738273272304E-17}	{Group15=8.361259755253996E-16}	[AAK1, ABCA2, ABI2, ACVR1, APP, ARL4C, ATP2B4, AXIN1, BAZ1B, CAB39, CALM2, CALM3, CAMK2D, CBLB, CCL5, CCND2, CCR7, CD4, CD40LG, CDC25B, CSF1, CSNK1G1, CSNK1G2, DIAPH1, DSTYK, DUSP16, DUSP4, EPHB6, ERN1, FYN, GALM, GNAQ, GPI, GRK5, GRK6, HEG1, IFNAR1, IFNG, IGBP1, IKBKE, IL6R, ITK, JAK3, KAT2B, KCNK1, KMT2A, KSR2, LAT, LAX1, LCK, LCP2, MAP2K3, MAP2K6, MAP3K14, MAPK8IP3, MAPRE2, MDFIC, MERTK, MRTFA…	[AAK1, AATK, ABCA2, ABCB6, ABHD14B, ABI1, ABI2, ABL1, ABL2, ABR, ACE, ACOD1, ACP4, ACP5, ACSL1, ACSL6, ACTB, ACTR1A, ACTRT1, ACVR1, ACVR1B, ACVR1C, ACVR2A, ACVR2B, ACVRL1, ADAM10, ADAM12, ADAM17, ADAM8, ADAM9, ADAR, ADARB1, ADCK1, ADCK2, ADCK5, ADCY1, ADCY2, ADCY3, ADCY4, ADCY5, ADCY6, ADCY7, ADCY8, ADCY9, ADCYAP1, ADCYAP1R1, ADIPOQ, ADNP, ADORA1, ADORA2A, ADORA2B, ADRA1A, ADRA1D, ADRA2A, ADRA2B,…	TRUE
GO:0004674	GO_BiologicalProcess-EBI-UniProt-GOA_27.02.2019_00h00	protein serine/threonine kinase activity	[8, 9]	[Group15]	72	6.5813527	4.773971297836526E-7	3.2463004825288374E-4	{Group15=6.431738273272304E-17}	{Group15=8.361259755253996E-16}	[AAK1, ABI2, ACVR1, ARL4C, ATP2B4, CAB39, CALM2, CALM3, CAMK2D, CCND2, CD40LG, CSNK1G1, CSNK1G2, DIAPH1, DSTYK, DUSP16, DUSP4, ERN1, FYN, GALM, GPI, GRK5, GRK6, HEG1, IFNG, IGBP1, IKBKE, KAT2B, KCNK1, KSR2, LAX1, MAP2K3, MAP2K6, MAP3K14, MAPK8IP3, MAPRE2, MDFIC, MYLK, NCOA1, NEK7, PIK3IP1, PKN1, PRKACB, PRKAG2, PRKCH, PRKCQ, PRKX, PTPN11, PTPN22, PTPRC, RASGRF2, RASGRP1, RGCC, RGS14, RGS3, RORA, …	[AAK1, AATK, ABHD14B, ABI2, ABL1, ABR, ACP5, ACSL1, ACSL6, ACTB, ACTR1A, ACTRT1, ACVR1, ACVR1B, ACVR1C, ACVR2A, ACVR2B, ACVRL1, ADAM12, ADAM17, ADAM8, ADAM9, ADCK1, ADCK2, ADCK5, ADCYAP1R1, ADIPOQ, ADORA1, ADORA2B, ADRA2A, ADRA2B, ADRB2, AGER, AGFG1, AIDA, AJUBA, AKAP13, AKT1, AKT2, AKT3, ALK, ALPK1, ALPK2, ALPK3, ALS2, AMBP, AMH, AMHR2, ANGPTL1, ANKHD1, ANKK1, ANKRD26, ANKS1B, ANTXR1, APC, APEH,…	FALSE
GO:0018108	GO_BiologicalProcess-EBI-UniProt-GOA_27.02.2019_00h00	peptidyl-tyrosine phosphorylation	[7, 8, 9]	[Group15]	48	9.542744	4.927573405934642E-10	3.572490719302616E-7	{Group15=6.431738273272304E-17}	{Group15=8.361259755253996E-16}	[ABI2, ACVR1, APP, ARL2BP, ARRB2, BAZ1B, CBLB, CCL5, CCM2, CD3E, CD4, CD40LG, DSTYK, EPHB6, FYN, HDAC2, HSF1, IFNG, IGBP1, IL12RB2, IL21, IL6R, IL6ST, ITK, JAK3, LCK, MAP2K3, MAP2K6, MERTK, NCK2, NCOA1, NCOA6, OPTN, PTPN22, PTPRA, PTPRC, RORA, SEMA4D, SLA, SNX6, SOS1, TGFB1, TNFRSF18, TNK2, TRAF2, TXK, VPS51, ZAP70]	[ABCB6, ABI1, ABI2, ABL1, ABL2, ACE, ACP5, ACVR1, ADAM10, ADAM17, ADIPOQ, ADNP, ADORA1, ADRA1A, ADRA1D, ADRA2A, AFAP1L2, AGT, AGXT, ALK, ALKAL1, ALKAL2, AMBP, AMH, ANGPT1, ANGPT4, ANGPTL1, APP, AREG, ARHGEF2, ARHGEF28, ARL2BP, ARRB2, ATP6V0A4, ATR, AXL, BANK1, BAZ1B, BDNF, BDNF-AS, BLK, BMX, BRAF, BSND, BST1, BTK, C4BPA, CA5A, CADM4, CAMKK2, CARD14, CASS4, CAV1, CAV2, CBL, CBLB, CBLC, CCDC6, CCK,…	FALSE
GO:0023014	GO_BiologicalProcess-EBI-UniProt-GOA_27.02.2019_00h00	signal transduction by protein phosphorylation	[3, 4, 5, 7, 8]	[Group15]	86	6.8910255	2.639890921572041E-9	1.8848821180024374E-6	{Group15=6.431738273272304E-17}	{Group15=8.361259755253996E-16}	[ABI2, APP, ARRB2, ASH1L, AXIN1, CAB39, CALM2, CALM3, CCL5, CCM2, CCR7, CD2, CD27, CD4, CD40LG, CFLAR, CYLD, DHRS3, DOK5, DSTYK, DUSP16, DUSP4, EDAR, ERN1, FLT3LG, FOXM1, FYN, GALM, GBP1, GLIPR2, GPI, HSF1, IFNAR1, IGBP1, IL2RB, IL2RG, ITCH, ITPKB, JAK3, JUN, KCNK1, LAT, LAX1, LBH, MAP2K3, MAP2K6, MAP3K14, MAPK8IP3, MDFIC, MRTFA, NCAM1, NCOA1, NKG7, NOTCH1, OPTN, PKN1, PTPN11, PTPN22, PTPRA, PTPR…	[ABCA7, ABHD14B, ABI2, ABL1, ACKR3, ACP5, ACTN2, ACTRT1, ADAM11, ADAM12, ADAM8, ADAM9, ADCYAP1, ADCYAP1R1, ADIPOQ, ADORA1, ADORA2B, ADRA1A, ADRA1B, ADRA1D, ADRA2A, ADRA2B, ADRA2C, ADRB2, ADRB3, AGER, AGFG1, AGT, AGXT, AIDA, AJUBA, AKAP13, AKR1B1, AKT1, ALK, ALKAL1, ALKAL2, ALOX12B, ALOX15, ALX1, AMBP, AMH, ANGPT1, ANKHD1, ANKRD6, ANKS1B, ANPEP, APELA, APIP, APOE, APP, AR, ARAF, AREG, ARHGAP8, ARH…	FALSE
GO:0030098	GO_BiologicalProcess-EBI-UniProt-GOA_27.02.2019_00h00	lymphocyte differentiation	[4, 5, 6, 7, 8, 9]	[Group16]	57	12.837838	2.8953675512762225E-17	2.1512580905982333E-14	{Group16=6.438729960362073E-23}	{Group16=1.0945840932615524E-21}	[ANXA1, B2M, BATF, BCL11B, BCL2, CCR7, CD2, CD27, CD28, CD3D, CD3E, CD3G, CD4, CD40LG, CLSTN1, CREBRF, CTLA4, CYLD, DOCK10, FLT3LG, GATA3, ID2, IFNG, IL7R, ITGB1, ITK, ITM2A, ITPKB, JAK3, LCK, LEF1, LY9, MERTK, MRTFA, MYB, NDFIP1, NFATC2, PTPN22, PTPRC, RASGRP1, RORA, RUNX1, SATB1, SOS1, SPN, STAT5B, TCF7, TESC, TGFB1, THEMIS, TNFRSF18, TNFSF8, TOX, TRAF2, ZAP70, ZFP36L2, ZFPM1]	[A1CF, ABL1, ACKR2, ACP5, ADA, ADAM17, ADAM8, ADGRG3, AGFG1, AICDA, AIRE, AKIRIN2, AMBP, ANXA1, AP3B1, AP3D1, ARHGEF28, ASIP, ASPA, ASPM, ATG5, ATM, ATP11C, ATP7A, ATR, AXL, AZF1, B2M, BAD, BAK1, BATF, BAX, BCL11B, BCL2, BCL3, BCL5, BCL6, BLM, BLNK, BMP4, BRAF, BRCA2, BRF1, BRF2, BTK, BTN2A2, C17orf99, C3, CAMK2G, CAMK4, CAPG, CARD11, CAVIN3, CBFB, CCL19, CCR2, CCR6, CCR7, CCR9, CD19, CD1D, CD2, …	TRUE
GO:0030099	GO_BiologicalProcess-EBI-UniProt-GOA_27.02.2019_00h00	myeloid cell differentiation	[4, 5, 6, 7, 8]	[Group16]	50	9.3109865	4.973611067429087E-10	3.600894412818659E-7	{Group16=6.438729960362073E-23}	{Group16=1.0945840932615524E-21}	[ACIN1, ACTN1, AGO3, APP, B2M, BATF, CASP8, CCR7, CD4, CLSTN1, CREBRF, CSF1, ETS1, GATA3, HMGB2, ID2, IFNG, ITPKB, JAK3, JUN, JUNB, KAT2B, KMT2A, LDB1, LEF1, MOV10, MRTFA, MYH9, NBEAL2, NCOA1, NCOA6, NDFIP1, PRKCQ, PRKX, PTPN11, RORA, RPS14, RUNX1, SMAP1, SOS1, STAT1, STAT5B, TESC, TGFB1, TGFBR3, THRA, TNRC6B, TNRC6C, UBASH3B, ZFPM1]	[ABHD14B, ABI1, ACIN1, ACKR3, ACTN1, ACVR1B, ACVR2A, ADD1, ADGRF5, ADIPOQ, AGFG1, AGO1, AGO3, AGO4, AHSP, AKIRIN2, AKR1A1, ALAS2, ALL1, AMBP, ANIB3, ANKRD54, ANO9, ANXA2, ANXA2P2, APCS, APP, ARFGEF3, ARID4A, ARNT, ARSB, ASH2L, ASXL1, ATP5IF1, ATP6AP1, ATP6V0A4, ATR, AZF1, B2M, BATF, BATF2, BATF3, BCL5, BCL6, BGLAP, BMP4, BPGM, BRF1, C1QC, CA2, CALCA, CALCR, CAMK2G, CAMK4, CARTPT, CASP3, CASP8, CA…	FALSE
GO:0030217	GO_BiologicalProcess-EBI-UniProt-GOA_27.02.2019_00h00	T cell differentiation	[5, 6, 7, 8, 9, 10]	[Group13, Group16]	46	15.384615	3.496435645622947E-17	2.5943552490522267E-14	{Group13=9.834515086063014E-27, Group16=6.438729960362073E-23}	{Group13=1.7702127154913425E-25, Group16=1.0945840932615524E-21}	[ANXA1, B2M, BATF, BCL11B, BCL2, CCR7, CD2, CD27, CD28, CD3D, CD3E, CD3G, CD4, CLSTN1, CTLA4, CYLD, GATA3, IFNG, IL7R, ITK, ITPKB, JAK3, LCK, LEF1, LY9, MRTFA, MYB, NFATC2, PTPN22, PTPRC, RASGRP1, RORA, RUNX1, SATB1, SOS1, SPN, STAT5B, TCF7, TESC, TGFB1, THEMIS, TNFRSF18, TNFSF8, ZAP70, ZFP36L2, ZFPM1]	[A1CF, ABL1, ACKR2, ADA, ADAM17, ADAM8, AIRE, ANXA1, AP3B1, AP3D1, ARHGEF28, ASIP, ASPA, ASPM, ATG5, ATP7A, AZF1, B2M, BAD, BATF, BCL11B, BCL2, BCL3, BCL5, BCL6, BLM, BMP4, BRAF, BRCA2, BRF1, BRF2, BTN2A2, C3, CAMK2G, CAMK4, CAPG, CARD11, CAVIN3, CBFB, CCL19, CCR2, CCR6, CCR7, CCR9, CD1D, CD2, CD27, CD28, CD3D, CD3E, CD3G, CD4, CD46, CD74, CD80, CD83, CD86, CD8A, CDH11, CDK2, CDK6, CDKN2A, CHD7, …	TRUE
GO:0031295	GO_BiologicalProcess-EBI-UniProt-GOA_27.02.2019_00h00	T cell costimulation	[3, 6, 7, 8, 9]	[Group09, Group13, Group17]	17	21.794872	1.5051368834409638E-9	1.0791831454271711E-6	{Group09=5.9769557673084786E-21, Group13=9.834515086063014E-27, Group17=3.0457667617094138E-18}	{Group09=8.965433650962718E-20, Group13=1.7702127154913425E-25, Group17=4.264073466393179E-17}	[CCR7, CD28, CD3E, CD40LG, CD5, CTLA4, DPP4, EPHB6, FYN, GRAP2, ICOS, LCK, NCOA1, PDCD1, PKN1, PTPN11, TRAF2]	[ACP5, AKT1, AMBP, ARHGEF7, BTLA, CA5A, CARD11, CAV1, CAV2, CCL19, CCL21, CCR7, CD160, CD24, CD274, CD28, CD3E, CD40LG, CD5, CD80, CD81, CD86, CDC42, CPOX, CROT, CSK, CTLA4, DLEU1, DPP4, EFNB1, EFNB2, EFNB3, EPHB6, FYN, GRAP2, GRB2, HHLA2, ICOS, ICOSLG, KLRK1, LCK, LGALS1, LOC102723996, LYN, MAP3K8, MECOM, NCOA1, PAK1, PAK2, PAK3, PDCD1, PDCD1LG2, PDK1, PDPK1, PIK3CA, PIK3R1, PKN1, PKN2, PTK2B, P…	FALSE
GO:0031400	GO_BiologicalProcess-EBI-UniProt-GOA_27.02.2019_00h00	negative regulation of protein modification process	[5, 6, 7, 8]	[Group15]	58	7.3791347	1.7054042568300697E-7	1.173318128699088E-4	{Group15=6.431738273272304E-17}	{Group15=8.361259755253996E-16}	[ABI2, ACVR1, ARRB2, ASH1L, ATP2B4, CALM2, CALM3, CBLB, CYLD, DUSP16, DUSP4, FOXM1, FYN, GBP1, GLMN, GNAQ, HDAC2, HEG1, IGBP1, ITCH, JUN, KAT2B, KCNK1, LAX1, LDLRAD4, MLLT6, MRTFA, N4BP1, NCK2, NCOA6, NCOA7, PDE4D, PHACTR2, PKN1, PPP1R16B, PRKAG2, PTPN11, PTPN13, PTPN22, PTPRA, PTPRC, RANBP9, RAP1A, RASGRF2, RGS14, RGS3, RNF149, SEMA4D, SH3RF2, SLC9A3R1, SNX6, SOS1, STK38, TESC, TGFB1, TRIB2, UBA…	[A1CF, ABCA4, ABCB6, ABHD14B, ABI2, ABL1, ACER2, ACP4, ACTR1A, ACTRT1, ACVR1, ADAR, ADARB1, ADCYAP1R1, ADGRB1, ADIPOQ, ADORA2A, ADORA2B, AIDA, AKT1, AKT1S1, ALPP, AMBP, ANGPT1, ANGPTL1, ANKRD26, ANKS1B, APC, APOBEC2, APOE, ARL6IP1, ARPP19, ARRB1, ARRB2, ASH1L, ASIP, ASPA, ASPM, ASXL1, ATF3, ATG14, ATG5, ATP2B2, ATP2B4, ATR, BAG2, BAG5, BAK1, BAX, BCOR, BDKRB1, BDKRB2, BEX4, BGLAP, BHD, BIRC3, BMP…	FALSE
GO:0031401	GO_BiologicalProcess-EBI-UniProt-GOA_27.02.2019_00h00	positive regulation of protein modification process	[5, 6, 7, 8]	[Group15]	99	6.3017187	1.9071593398546835E-8	1.3311972192185691E-5	{Group15=6.431738273272304E-17}	{Group15=8.361259755253996E-16}	[ABI2, ACVR1, ADTRP, APP, ARL2BP, ARRB2, ASPSCR1, ATP2B4, AXIN1, BCL2, CAB39, CALM2, CALM3, CCL5, CCM2, CCND2, CCR7, CD2, CD27, CD3E, CD4, CD40LG, CDC25B, CFLAR, COX2, CSF1, DHRS3, DIAPH1, DOK5, DSTYK, EDAR, ERN1, FLT3LG, FNTA, FYN, GALM, GATA3, GLIPR2, HDAC2, HSF1, IFNAR1, IFNG, IGBP1, IL21, IL6R, IL6ST, JUN, KCNK1, KMT2A, LAT, LCP2, MAP2K3, MAP2K6, MAP3K14, MAPK8IP3, MDFIC, MOB2, MRTFA, MYB, NC…	[ABCA7, ABCB6, ABHD14B, ABI1, ABI2, ABL1, ACE, ACKR3, ACP5, ACSL1, ACSL6, ACTRT1, ACVR1, ACVR1B, ACVR2A, ACVR2B, ACVRL1, ADAM11, ADAM12, ADAM17, ADAM8, ADAM9, ADCY1, ADCY2, ADCY3, ADCY4, ADCY5, ADCY6, ADCY7, ADCY8, ADCY9, ADCYAP1, ADIPOQ, ADNP, ADORA1, ADORA2B, ADRA1A, ADRA1B, ADRA1D, ADRA2A, ADRA2B, ADRA2C, ADRB2, ADRB3, ADTRP, AFAP1L2, AGAP2, AGER, AGFG1, AGT, AGTR2, AGXT, AIF1, AIMP2, AJUBA, A…	FALSE
GO:0033077	GO_BiologicalProcess-EBI-UniProt-GOA_27.02.2019_00h00	T cell differentiation in thymus	[6, 7, 8, 9, 10, 11]	[Group14, Group16]	17	17.708334	4.125004244979601E-8	2.8586279417708637E-5	{Group14=2.448011776715366E-15, Group16=6.438729960362073E-23}	{Group14=2.937614132058439E-14, Group16=1.0945840932615524E-21}	[B2M, BCL11B, BCL2, CCR7, CD28, CD3D, CD3E, CD3G, GATA3, IL7R, ITPKB, PTPRC, RASGRP1, SOS1, STAT5B, ZAP70, ZFP36L2]	[A1CF, ADA, ADAM17, ADAM8, AIRE, ASIP, ASPA, ASPM, ATG5, B2M, BCL11B, BCL2, BMP4, BRF1, BRF2, C3, CAMK2G, CAMK4, CARD11, CCR6, CCR7, CD28, CD3D, CD3E, CD3G, CD74, CDK2, CDK6, CDKN2A, CLPTM1, CMM, CTNNB1, DNAJA3, DOCK2, EGR3, ERBB2, ETF1, FADD, FOXJ1, FOXN1, FOXP3, FZD5, FZD7, FZD8, GATA3, GLI2, GLI3, IHH, IL7R, INTS1, ITPKB, JAG2, JMJD6, LIG4, MAFB, MECOM, MPRIP, MS2, NCAPH2, NEU1, NFKBID, NKAP, …	FALSE
GO:0042102	GO_BiologicalProcess-EBI-UniProt-GOA_27.02.2019_00h00	positive regulation of T cell proliferation	[6, 7, 8, 9]	[Group13]	21	16.153847	5.966033977166252E-9	4.2239520558337065E-6	{Group13=9.834515086063014E-27}	{Group13=1.7702127154913425E-25}	[ANXA1, CCDC88B, CCL5, CD28, CD3E, CD4, CD40LG, CD6, IGBP1, IL21, IL6R, IL6ST, JAK3, NCK2, PRKCQ, PTPN22, PTPRC, RASAL3, STAT5B, TRAF2, ZAP70]	[ACP5, AGER, AIF1, ANXA1, ARHGEF28, BLM, BP2, BTNL2, CALB2, CAPG, CARD11, CCDC88B, CCL19, CCL5, CCR2, CD1D, CD209, CD24, CD274, CD276, CD28, CD3E, CD4, CD40LG, CD46, CD55, CD6, CD80, CD81, CD86, CDH11, CLECL1, CORO1A, CR2, CTF2P, DHRS4, DNAJA3, EBI3, EFNB1, EPO, EPX, FADD, FOXP3, GATD3A, GPAM, HAVCR2, HES1, HHLA2, HLA-A, HLA-DMB, HLA-DPA1, HLA-DPB1, HLA-DRB3, HLA-E, HMGB1, HMGCL, ICOSLG, IGBP1, I…	FALSE
GO:0042129	GO_BiologicalProcess-EBI-UniProt-GOA_27.02.2019_00h00	regulation of T cell proliferation	[6, 7, 8]	[Group13]	31	14.090909	5.486070359656208E-11	4.004831362549032E-8	{Group13=9.834515086063014E-27}	{Group13=1.7702127154913425E-25}	[ANXA1, CCDC88B, CCL5, CD28, CD3E, CD4, CD40LG, CD6, CTLA4, GLMN, IGBP1, IL21, IL6R, IL6ST, ITCH, JAK3, NCK2, NCOA6, NDFIP1, PELI1, PRKCQ, PTPN22, PTPRC, RASAL3, SOS1, SPN, STAT5B, TGFB1, TNFRSF1B, TRAF2, ZAP70]	[ABCB6, ACP5, AGER, AIF1, AMBP, ANXA1, ARG1, ARG2, ARHGEF28, BLM, BMP4, BP2, BTN2A2, BTNL2, C4BPA, CALB2, CAPG, CARD11, CARD14, CASP3, CCDC88B, CCL19, CCL5, CCR2, CD1D, CD209, CD24, CD274, CD276, CD28, CD3E, CD4, CD40LG, CD46, CD55, CD6, CD80, CD81, CD86, CDH11, CDK2, CDKN2A, CEBPB, CLC, CLCF1, CLEC4G, CLECL1, CMM, CORO1A, CPOX, CR2, CTF2P, CTLA4, CTNNB1, DEAF1, DHRS4, DLG1, DLG5, DNAJA3, EBI3, E…	FALSE
GO:0042326	GO_BiologicalProcess-EBI-UniProt-GOA_27.02.2019_00h00	negative regulation of phosphorylation	[6, 7, 8]	[Group15]	47	7.71757	5.733208293865376E-7	3.8813820149468596E-4	{Group15=6.431738273272304E-17}	{Group15=8.361259755253996E-16}	[ABI2, ACVR1, ARRB2, ASH1L, CALM2, CALM3, CBLB, CYLD, DUSP16, DUSP4, FOXM1, GBP1, GNAQ, HEG1, IGBP1, ITCH, JUN, KAT2B, KCNK1, LAX1, LDLRAD4, NCK2, NCOA6, PDE4D, PIK3IP1, PKN1, PRKAG2, PTPN13, PTPN22, PTPRA, PTPRC, RANBP9, RAP1A, RASGRF2, RGS14, RGS3, RNF149, SEMA4D, SH3RF2, SLC9A3R1, SNX6, SOS1, STK38, TESC, TGFB1, TRIB2, UBASH3B]	[ABCB6, ABHD14B, ABI2, ABL1, ACP4, ACTN3, ACTR1A, ACTRT1, ACVR1, ADAR, ADARB1, ADCYAP1R1, ADIPOQ, ADORA2A, ADORA2B, AHSG, AIDA, AJUBA, AKT1, AKT1S1, AMBP, ANGPT1, ANGPTL1, ANKLE2, ANKS1B, APC, APOBEC2, APOE, ARL6IP1, ARRB1, ARRB2, ASH1L, ASXL1, ATF3, ATG14, ATR, BAK1, BAX, BDKRB1, BDKRB2, BGLAP, BHD, BIRC3, BMP4, BMP7, BTN2A2, BVES, C1QL4, C3orf33, C4BPA, C9orf72, CA5A, CACTIN, CADM4, CALM1, CALM…	FALSE
GO:0042327	GO_BiologicalProcess-EBI-UniProt-GOA_27.02.2019_00h00	positive regulation of phosphorylation	[6, 7, 8]	[Group15]	92	6.789668	1.5616377876359243E-9	1.1181326559473218E-6	{Group15=6.431738273272304E-17}	{Group15=8.361259755253996E-16}	[ABI2, ACVR1, ADTRP, APP, ARL2BP, ARRB2, ATP2B4, AXIN1, BCL2, BTBD10, CAB39, CALM2, CALM3, CCL5, CCM2, CCND2, CCR7, CD2, CD27, CD3E, CD4, CD40LG, CDC25B, CFLAR, COX2, CSF1, DGKZ, DHRS3, DIAPH1, DOK5, DSTYK, EDAR, ERN1, FLT3LG, FYN, GALM, GLIPR2, GLMN, HDAC2, HSF1, IFNAR1, IFNG, IGBP1, IL21, IL6R, IL6ST, ITGA6, JUN, KCNK1, KMT2A, LAT, LCP2, MAP2K3, MAP2K6, MAP3K14, MAPK8IP3, MDFIC, MOB2, MRTFA, NC…	[ABCA7, ABCB6, ABHD14B, ABI1, ABI2, ABL1, ACE, ACKR3, ACP5, ACSL1, ACSL6, ACTRT1, ACVR1, ACVR1B, ACVR2A, ACVR2B, ACVRL1, ADAM11, ADAM12, ADAM17, ADAM8, ADAM9, ADCY1, ADCY2, ADCY3, ADCY4, ADCY5, ADCY6, ADCY7, ADCY8, ADCY9, ADCYAP1, ADIPOQ, ADNP, ADORA1, ADORA2B, ADRA1A, ADRA1B, ADRA1D, ADRA2A, ADRA2B, ADRA2C, ADRB2, ADRB3, ADTRP, AFAP1L2, AGAP2, AGER, AGFG1, AGT, AGXT, AIF1, AJUBA, AKAP13, AKAP9, …	FALSE
GO:0043368	GO_BiologicalProcess-EBI-UniProt-GOA_27.02.2019_00h00	positive T cell selection	[3, 7, 8, 9, 10, 11, 12]	[Group14, Group16]	14	34.146343	6.291788915812753E-11	4.586714119627497E-8	{Group14=2.448011776715366E-15, Group16=6.438729960362073E-23}	{Group14=2.937614132058439E-14, Group16=1.0945840932615524E-21}	[BATF, BCL11B, BCL2, CD3D, CD3E, CD3G, CYLD, ITPKB, LY9, PTPRC, SPN, THEMIS, ZAP70, ZFPM1]	[BATF, BCL11B, BCL2, BRAF, CD3D, CD3E, CD3G, CD74, CYLD, DEAF1, DOCK2, FOXN1, FOXP3, IL12B, IL12RB1, IL23A, IL23R, IL6, IRF4, ITPKB, LOXL1, LOXL3, LY9, MTOR, PTPN2, PTPRC, PWWP3A, RIT1, RPS6KB2, SHH, SLAMF6, SPN, SRF, STAT3, STAT6, STK11, TARP, TBX21, THEMIS, ZAP70, ZFPM1]	FALSE
GO:0043549	GO_BiologicalProcess-EBI-UniProt-GOA_27.02.2019_00h00	regulation of kinase activity	[5, 7, 8]	[Group15]	81	7.0251517	3.122381492939466E-9	2.216890859987021E-6	{Group15=6.431738273272304E-17}	{Group15=8.361259755253996E-16}	[ABCA2, ABI2, ACVR1, APP, ATP2B4, AXIN1, CAB39, CALM2, CALM3, CBLB, CCL5, CCND2, CCR7, CD4, CD40LG, CDC25B, CISH, CSF1, DGKZ, DIAPH1, DSTYK, DUSP16, DUSP4, ERN1, FYN, GALM, GNAQ, HEG1, IFNG, IGBP1, IL6R, KAT2B, KCNK1, KMT2A, LAT, LAX1, LCP2, LDB1, MAP2K3, MAP2K6, MAP3K14, MAPK8IP3, MDFIC, MRTFA, NCK2, NCOA1, NCOA6, NKG7, NLRC5, PIK3IP1, PKN1, PRKACB, PRKAG2, PTPN11, PTPN22, PTPRA, PTPRC, RAP1A, R…	[ABCA2, ABCB6, ABHD14B, ABI1, ABI2, ABL1, ACE, ACP4, ACP5, ACSL1, ACSL6, ACTB, ACTR1A, ACTRT1, ACVR1, ACVR2B, ADAM12, ADAM17, ADAM8, ADAM9, ADAR, ADARB1, ADCY1, ADCY2, ADCY3, ADCY4, ADCY5, ADCY6, ADCY7, ADCY8, ADCY9, ADCYAP1, ADCYAP1R1, ADIPOQ, ADNP, ADORA1, ADORA2A, ADORA2B, ADRA1A, ADRA1D, ADRA2A, ADRA2B, ADRA2C, ADRB2, AFAP1L2, AGAP2, AGER, AGFG1, AGT, AGXT, AHSG, AIDA, AJUBA, AKAP13, AKT1, AK…	FALSE
GO:0045058	GO_BiologicalProcess-EBI-UniProt-GOA_27.02.2019_00h00	T cell selection	[2, 6, 7, 8, 9, 10, 11]	[Group14, Group16]	18	29.508196	1.9709579360233666E-12	1.4466831250411512E-9	{Group14=2.448011776715366E-15, Group16=6.438729960362073E-23}	{Group14=2.937614132058439E-14, Group16=1.0945840932615524E-21}	[BATF, BCL11B, BCL2, CCR7, CD28, CD3D, CD3E, CD3G, CD4, CYLD, GATA3, ITPKB, LY9, PTPRC, SPN, THEMIS, ZAP70, ZFPM1]	[A1CF, AIRE, ASIP, ASPA, ASPM, ATG5, BATF, BCL11B, BCL2, BRAF, C3, CARD11, CCR7, CD1D, CD28, CD3D, CD3E, CD3G, CD4, CD74, CYLD, DEAF1, DOCK2, FOXN1, FOXP3, GATA3, GLI3, IL12B, IL12RB1, IL15, IL23A, IL23R, IL6, IRF4, ITPKB, JAG2, LOXL1, LOXL3, LY9, MECOM, MTOR, PTPN2, PTPRC, PWWP3A, RHOA, RIT1, ROPN1L, RPS6KB2, SHH, SLAMF6, SPN, SRF, STAT3, STAT6, STK11, SYK, TARP, TBX21, THEMIS, ZAP70, ZFPM1]	TRUE
GO:0045061	GO_BiologicalProcess-EBI-UniProt-GOA_27.02.2019_00h00	thymic T cell selection	[3, 7, 8, 9, 10, 11, 12]	[Group14, Group16, Group17]	9	30.0	6.146052325575935E-7	4.154731372089332E-4	{Group14=2.448011776715366E-15, Group16=6.438729960362073E-23, Group17=3.0457667617094138E-18}	{Group14=2.937614132058439E-14, Group16=1.0945840932615524E-21, Group17=4.264073466393179E-17}	[CCR7, CD28, CD3D, CD3E, CD3G, GATA3, ITPKB, PTPRC, ZAP70]	[A1CF, AIRE, ASIP, ASPA, ASPM, ATG5, C3, CARD11, CCR7, CD28, CD3D, CD3E, CD3G, CD74, DOCK2, FOXN1, GATA3, GLI3, ITPKB, JAG2, MECOM, PTPN2, PTPRC, ROPN1L, RPS6KB2, SHH, SRF, STK11, TARP, ZAP70]	FALSE
GO:0045076	GO_BiologicalProcess-EBI-UniProt-GOA_27.02.2019_00h00	regulation of interleukin-2 biosynthetic process	[5, 6, 7, 8]	[Group04]	8	36.363636	4.923812180625143E-7	3.343268470644472E-4	{Group04=4.923812180625143E-7}	{Group04=4.923812180625143E-7}	[CD28, CD3E, CD4, GLMN, LAG3, PRKCQ, PTPRC, STAT5B]	[CARD11, CARD9, CD28, CD3E, CD4, CD80, CD86, CMD1B, FOXP3, GLMN, IL17F, IL1A, IL1B, IRF4, LAG3, PRKCQ, PTPRC, PWWP3A, SFTPD, SH3BP4, STAT5B, ZFP36]	TRUE
GO:0045580	GO_BiologicalProcess-EBI-UniProt-GOA_27.02.2019_00h00	regulation of T cell differentiation	[6, 7, 8, 9, 10, 11]	[Group13, Group16]	21	12.727273	4.0692803096802176E-7	2.771179890892228E-4	{Group13=9.834515086063014E-27, Group16=6.438729960362073E-23}	{Group13=1.7702127154913425E-25, Group16=1.0945840932615524E-21}	[ANXA1, CD2, CD27, CD28, CTLA4, CYLD, GATA3, IFNG, IL7R, ITPKB, JAK3, MYB, NFATC2, PTPRC, RASGRP1, RUNX1, SOS1, STAT5B, TGFB1, TNFRSF18, ZAP70]	[ABL1, ADA, ADAM8, ANXA1, AP3B1, AP3D1, ARHGEF28, BAD, BCL5, BCL6, BMP4, BRAF, BRCA2, BTN2A2, CAMK2G, CAMK4, CAPG, CARD11, CAVIN3, CBFB, CCL19, CCR2, CD2, CD27, CD28, CD46, CD74, CD80, CD83, CD86, CDK2, CDKN2A, CLPTM1, CMM, CR1, CTF2P, CTLA4, CYLD, CYP26B1, DROSHA, DTX1, DUSP10, EGR3, ERBB2, ERCC3, FANCA, FANCD2, FOXJ1, FOXN1, FOXP3, GATA3, GLI2, GLI3, GTF2H1, GTF2H2, GTF2H3, HLA-DOA, HLA-G, HLX,…	FALSE
GO:0045619	GO_BiologicalProcess-EBI-UniProt-GOA_27.02.2019_00h00	regulation of lymphocyte differentiation	[5, 6, 7, 8, 9, 10]	[Group13, Group16]	26	12.871287	1.3661075276630597E-8	9.59007484419468E-6	{Group13=9.834515086063014E-27, Group16=6.438729960362073E-23}	{Group13=1.7702127154913425E-25, Group16=1.0945840932615524E-21}	[ANXA1, CD2, CD27, CD28, CTLA4, CYLD, FLT3LG, GATA3, ID2, IFNG, IL7R, ITPKB, JAK3, MYB, NDFIP1, NFATC2, PTPRC, RASGRP1, RUNX1, SOS1, STAT5B, TGFB1, TNFRSF18, TOX, ZAP70, ZFP36L2]	[ABL1, ADA, ADAM8, AMBP, ANXA1, AP3B1, AP3D1, ARHGEF28, ATP11C, ATR, AXL, BAD, BCL5, BCL6, BMP4, BRAF, BRCA2, BRF1, BRF2, BTK, BTN2A2, CAMK2G, CAMK4, CAPG, CARD11, CAVIN3, CBFB, CCL19, CCR2, CD2, CD27, CD28, CD46, CD74, CD80, CD83, CD86, CDK2, CDKN2A, CLPTM1, CMM, CPOX, CR1, CTF2P, CTLA4, CYLD, CYP26B1, DROSHA, DTX1, DUSP10, EGR3, ERBB2, ERCC3, ETF1, FANCA, FANCD2, FBXO7, FCRL3, FLT3LG, FOXJ1, FO…	FALSE
GO:0045637	GO_BiologicalProcess-EBI-UniProt-GOA_27.02.2019_00h00	regulation of myeloid cell differentiation	[4, 5, 6, 7, 8, 9]	[Group16]	31	9.538462	6.167282456071149E-7	4.162915657848026E-4	{Group16=6.438729960362073E-23}	{Group16=1.0945840932615524E-21}	[ACIN1, AGO3, B2M, CASP8, CD4, CSF1, ETS1, HMGB2, ID2, IFNG, ITPKB, JUN, KAT2B, KMT2A, LDB1, LEF1, MOV10, NDFIP1, PRKCQ, RORA, RUNX1, SMAP1, SOS1, STAT1, STAT5B, TESC, TGFB1, TNRC6B, TNRC6C, UBASH3B, ZFPM1]	[ABHD14B, ACIN1, ACKR3, ACVR1B, ACVR2A, ADIPOQ, AGFG1, AGO1, AGO3, AGO4, AKR1A1, ALL1, ANKRD54, APCS, ARFGEF3, ARID4A, ARNT, ASH2L, ATP6AP1, ATR, B2M, BGLAP, BRF1, C1QC, CA2, CALCA, CAMK2G, CAMK4, CARTPT, CASP8, CBFB, CCL3, CCR1, CD101, CD4, CD74, CDC73, CDK6, CEACAM1, CEBPB, CHN1, CIB1, CITED2, CLDN18, CLRN1-AS1, CNOT4, CREB1, CREBBP, CRISP2, CSF1, CSF2, CSF3, CSF3R, CTNNB1, CTNNBIP1, CTR9, CUL4…	FALSE
GO:0045639	GO_BiologicalProcess-EBI-UniProt-GOA_27.02.2019_00h00	positive regulation of myeloid cell differentiation	[4, 5, 6, 7, 8, 9, 10]	[Group16]	18	14.173228	5.500639627608554E-7	3.7294336675185993E-4	{Group16=6.438729960362073E-23}	{Group16=1.0945840932615524E-21}	[ACIN1, CASP8, CD4, CSF1, ETS1, HMGB2, ID2, IFNG, JUN, LEF1, RORA, RUNX1, SMAP1, SOS1, STAT1, STAT5B, TESC, TGFB1]	[ACIN1, ACKR3, ACVR1B, ACVR2A, AGFG1, ANKRD54, ARNT, ATP6AP1, BRF1, CA2, CALCA, CASP8, CCR1, CD101, CD4, CD74, CLRN1-AS1, CREB1, CSF1, CSF3, CTNNBIP1, DCAF1, DCSTAMP, DOCK3, EEF1A2, ETF1, ETS1, EVI2B, FADD, FAM210B, FDPS, FES, FLI1, FOS, FOXO3, GATA1, GATA2, GNAS, GPR68, HAX1, HCLS1, HIF1A, HLA-DRB1, HMGB2, HNRNPK, HOXA5, HSPA1A, HSPA1B, ID2, IFNG, IGF1, IL12B, IL17A, IL20, IL23A, IL23R, IL34, IL…	FALSE
GO:0045859	GO_BiologicalProcess-EBI-UniProt-GOA_27.02.2019_00h00	regulation of protein kinase activity	[6, 7, 8, 9]	[Group15]	75	7.029053	1.76508144558331E-8	1.2373220933539004E-5	{Group15=6.431738273272304E-17}	{Group15=8.361259755253996E-16}	[ABCA2, ABI2, ACVR1, APP, ATP2B4, AXIN1, CAB39, CALM2, CALM3, CBLB, CCL5, CCND2, CCR7, CD4, CD40LG, CDC25B, CSF1, DIAPH1, DUSP16, DUSP4, ERN1, FYN, GALM, GNAQ, HEG1, IFNG, IGBP1, IL6R, KAT2B, KCNK1, KMT2A, LAT, LAX1, LCP2, MAP2K3, MAP2K6, MAP3K14, MAPK8IP3, MDFIC, MRTFA, NCK2, NCOA1, NCOA6, NKG7, PIK3IP1, PKN1, PRKACB, PRKAG2, PTPN11, PTPN22, PTPRA, PTPRC, RAP1A, RASGRF2, RASGRP1, RGCC, RGS14, RG…	[ABCA2, ABCB6, ABHD14B, ABI1, ABI2, ABL1, ACE, ACP4, ACP5, ACSL1, ACSL6, ACTB, ACTR1A, ACTRT1, ACVR1, ACVR2B, ADAM12, ADAM17, ADAM8, ADAM9, ADAR, ADARB1, ADCY1, ADCY2, ADCY3, ADCY4, ADCY5, ADCY6, ADCY7, ADCY8, ADCY9, ADCYAP1, ADCYAP1R1, ADIPOQ, ADNP, ADORA1, ADORA2A, ADORA2B, ADRA1A, ADRA1D, ADRA2A, ADRA2B, ADRA2C, ADRB2, AFAP1L2, AGAP2, AGER, AGFG1, AGT, AGXT, AIDA, AJUBA, AKAP13, AKT1, AKT1S1, …	FALSE
GO:0045944	GO_BiologicalProcess-EBI-UniProt-GOA_27.02.2019_00h00	positive regulation of transcription by RNA polymerase II	[6, 7, 8, 9, 10, 11, 12]	[Group05]	95	6.2091503	6.994093947296813E-8	4.839913011529395E-5	{Group05=6.994093947296813E-8}	{Group05=2.797637578918725E-7}	[ABI2, ACOT7, ACVR1, AHI1, AKNA, APP, ARID4B, ASH1L, ATF1, BATF, BCL11B, BCL9L, BPTF, CACYBP, CCM2, CD28, CD3D, CHD6, CNBP, CREBRF, CRLF3, DDX58, ELOC, EPC1, ETS1, ETV6, FLT3LG, FOXM1, GALM, GATA3, HDAC2, HMGB2, HSF1, IGBP1, IKZF2, ITGA6, JUN, JUNB, JUND, KAT2B, KAT6B, KLF12, KMT2A, LDB1, LEF1, LPIN2, MAML2, MED19, MLLT6, MRTFA, MYB, NCK2, NCOA1, NCOA6, NCOA7, NFATC1, NFATC2, NFATC2IP, NFIC, NKG7…	[AATF, ABHD14B, ABI2, ABL1, ABLIM3, ABRA, ACKR3, ACOT7, ACTBL2, ACTG1, ACTG2, ACTR1A, ACTR2, ACTR3, ACTRT1, ACVR1, ACVR1B, ACVR2A, ACVRL1, ADCYAP1, ADIPOQ, ADIRF, ADRB2, AGAP2, AGFG1, AGO1, AGO2, AGRN, AHI1, AHR, AHRR, AICDA, AIRE, AKAP8L, AKIRIN2, AKNA, AKR1A1, AKR1B1, AKT1, ALL1, ALX1, ALX4, ANGPTL1, ANGPTL2, ANIB1, ANIB3, APBB1, APC, APLN, APOBEC2, APOBEC3A, APP, AR, AREG, ARF4, ARFGEF3, ARHGE…	TRUE
GO:0046632	GO_BiologicalProcess-EBI-UniProt-GOA_27.02.2019_00h00	alpha-beta T cell differentiation	[6, 7, 8, 9, 10, 11]	[Group16]	20	16.528925	9.138942480481846E-9	6.4520933912201835E-6	{Group16=6.438729960362073E-23}	{Group16=1.0945840932615524E-21}	[ANXA1, BATF, BCL11B, BCL2, GATA3, IFNG, ITK, ITPKB, JAK3, LEF1, LY9, MYB, RORA, RUNX1, SATB1, SPN, TCF7, TNFSF8, ZAP70, ZFPM1]	[ABL1, ADA, ANXA1, AP3B1, AP3D1, ARHGEF28, ATP7A, BATF, BCL11B, BCL2, BCL3, BCL5, BCL6, BLM, BRAF, CBFB, CCL19, CD80, CD83, CD86, CTF2P, DEAF1, EOMES, FOXP1, FOXP3, FUT7, GATA3, GLI3, GPR18, GPR183, HLX, HMGB1, HNF1A, IFNG, IHH, IL12B, IL12RB1, IL18, IL18R1, IL2, IL23A, IL23R, IL27, IL4R, IL6, IRF1, IRF4, ITK, ITPKB, JAK3, KLK8, LEF1, LGALS9, LOXL1, LOXL3, LY9, MALT1, MAP3K20, MTOR, MTTP, MYB, MY…	FALSE
GO:0050671	GO_BiologicalProcess-EBI-UniProt-GOA_27.02.2019_00h00	positive regulation of lymphocyte proliferation	[5, 6, 7, 8]	[Group13]	26	14.772727	6.966041470514538E-10	5.029481941711497E-7	{Group13=9.834515086063014E-27}	{Group13=1.7702127154913425E-25}	[ANXA1, BCL2, CCDC88B, CCL5, CD28, CD3E, CD4, CD40LG, CD6, FLT3LG, IGBP1, IL21, IL6R, IL6ST, JAK3, MRTFA, NCK2, NFATC2, PELI1, PRKCQ, PTPN22, PTPRC, RASAL3, STAT5B, TRAF2, ZAP70]	[ACP5, ADA, AGER, AIF1, AMH, ANXA1, ARHGEF28, ATAD5, BCL2, BCL5, BCL6, BLM, BP2, BST1, BTNL2, CALB2, CAPG, CARD11, CCDC88B, CCL19, CCL5, CCR2, CD1D, CD209, CD24, CD274, CD276, CD28, CD320, CD38, CD3E, CD4, CD40, CD40LG, CD46, CD55, CD6, CD74, CD80, CD81, CD86, CDH11, CHRNB2, CLC, CLCF1, CLECL1, CORO1A, CR2, CTF2P, DHRS4, DNAJA3, EBI3, EFNB1, EPO, EPX, FADD, FCRL3, FGF10, FLT3LG, FOXP3, GATD3A, GP…	FALSE
GO:0050851	GO_BiologicalProcess-EBI-UniProt-GOA_27.02.2019_00h00	antigen receptor-mediated signaling pathway	[5, 6, 7, 8, 9]	[Group17]	43	10.070257	7.828215634581639E-10	5.63631525689878E-7	{Group17=3.0457667617094138E-18}	{Group17=4.264073466393179E-17}	[BCL2, BTN2A1, CACNB3, CCR7, CD226, CD247, CD28, CD3D, CD3E, CD3G, CD4, CLSTN1, CTLA4, CYLD, FYB1, FYN, GATA3, GBP1, GRAP2, ITK, LAT, LCK, LCP2, NCOA6, NCOR2, NFATC2, PDE4D, PKN1, PLCG1, PRKCH, PRKCQ, PTPN22, PTPRC, RUNX1, SKAP1, TAB2, THEMIS, TRAC, TRAT1, TRAV19, TXK, UBASH3A, ZAP70]	[ABCB6, ABL1, ADA, AMBP, ARHGEF28, ARHGEF7, ATP6AP1, BAX, BCAR1, BCL10, BCL2, BGLAP, BLK, BMX, BRAF, BTF3, BTK, BTN1A1, BTN2A1, BTN2A2, BTN2A3P, BTN3A1, BTN3A2, BTN3A3, BTNL10, BTNL2, BTNL3, BTNL8, BTNL9, BTRC, C4BPA, CACNA1F, CACNB3, CARD11, CARD14, CBFB, CCR7, CD160, CD19, CD22, CD226, CD247, CD276, CD28, CD300A, CD38, CD3D, CD3E, CD3G, CD4, CD79A, CD79B, CD81, CEACAM1, CHUK, CLSTN1, CMTM3, CPO…	FALSE
GO:0050852	GO_BiologicalProcess-EBI-UniProt-GOA_27.02.2019_00h00	T cell receptor signaling pathway	[6, 7, 8, 9, 10]	[Group17]	38	13.286714	2.284548434067543E-12	1.674574002171509E-9	{Group17=3.0457667617094138E-18}	{Group17=4.264073466393179E-17}	[BTN2A1, CACNB3, CCR7, CD226, CD247, CD28, CD3D, CD3E, CD3G, CD4, CLSTN1, CYLD, FYB1, FYN, GATA3, GBP1, GRAP2, ITK, LAT, LCK, LCP2, NCOA6, NCOR2, PDE4D, PKN1, PLCG1, PRKCQ, PTPN22, PTPRC, SKAP1, TAB2, THEMIS, TRAC, TRAT1, TRAV19, TXK, UBASH3A, ZAP70]	[ABCB6, ABL1, ADA, AMBP, ARHGEF28, ARHGEF7, ATP6AP1, BCAR1, BCL10, BGLAP, BRAF, BTF3, BTK, BTN1A1, BTN2A1, BTN2A2, BTN2A3P, BTN3A1, BTN3A2, BTN3A3, BTNL10, BTNL2, BTNL3, BTNL8, BTNL9, BTRC, C4BPA, CACNA1F, CACNB3, CARD11, CARD14, CCR7, CD160, CD226, CD247, CD276, CD28, CD300A, CD3D, CD3E, CD3G, CD4, CD81, CEACAM1, CHUK, CLSTN1, CPOX, CREBBP, CRKL, CSE1L, CSK, CTNND1, CUL1, CYCSP24, CYCSP35, CYCSP…	FALSE
GO:0050870	GO_BiologicalProcess-EBI-UniProt-GOA_27.02.2019_00h00	positive regulation of T cell activation	[5, 6, 7, 8]	[Group09, Group13, Group16]	46	17.228464	3.480502757440746E-19	2.5964550570507965E-16	{Group09=5.9769557673084786E-21, Group13=9.834515086063014E-27, Group16=6.438729960362073E-23}	{Group09=8.965433650962718E-20, Group13=1.7702127154913425E-25, Group16=1.0945840932615524E-21}	[ANXA1, CCDC88B, CCL5, CCR7, CD27, CD28, CD3E, CD4, CD40LG, CD5, CD6, CTLA4, CYLD, DPP4, EPHB6, FYN, GALM, GATA3, GRAP2, ICOS, IFNG, IGBP1, IL21, IL6R, IL6ST, IL7R, ITPKB, JAK3, LCK, MYB, NCK2, NCOA1, PDCD1, PKN1, PRKCQ, PTPN11, PTPN22, PTPRC, RASAL3, RASGRP1, RUNX1, SIRPG, STAT5B, TGFB1, TRAF2, ZAP70]	[ACP5, ADA, ADAM8, AGER, AIF1, AKT1, AMBP, ANXA1, AP3B1, AP3D1, ARHGEF28, ARHGEF7, BAD, BCL10, BCL5, BCL6, BLM, BP2, BTLA, BTN2A2, BTNL2, CA5A, CALB2, CAPG, CARD11, CAV1, CAV2, CBFB, CCDC88B, CCL19, CCL2, CCL21, CCL4, CCL5, CCR2, CCR7, CD160, CD1D, CD209, CD24, CD27, CD274, CD276, CD28, CD3E, CD4, CD40LG, CD46, CD47, CD5, CD55, CD6, CD74, CD80, CD81, CD83, CD86, CDC42, CDH11, CLECL1, CORO1A, CPOX…	TRUE
GO:1902105	GO_BiologicalProcess-EBI-UniProt-GOA_27.02.2019_00h00	regulation of leukocyte differentiation	[4, 5, 6, 7, 8, 9]	[Group16]	36	10.714286	3.748343094786598E-9	2.6575752542036983E-6	{Group16=6.438729960362073E-23}	{Group16=1.0945840932615524E-21}	[ACIN1, ANXA1, CASP8, CD2, CD27, CD28, CD4, CSF1, CTLA4, CYLD, FLT3LG, GATA3, ID2, IFNG, IL7R, ITPKB, JAK3, JUN, LEF1, MYB, NDFIP1, NFATC2, PTPRC, RASGRP1, RORA, RUNX1, SOS1, STAT5B, TESC, TGFB1, TNFRSF18, TOX, UBASH3B, ZAP70, ZFP36L2, ZFPM1]	[ABL1, ACIN1, ACKR3, ADA, ADAM8, ADIPOQ, AGER, AGFG1, AMBP, ANXA1, AP3B1, AP3D1, APCS, ARHGEF28, ARID4A, ATP11C, ATP6AP1, ATR, AXL, BAD, BCL5, BCL6, BGLAP, BMP4, BRAF, BRCA2, BRF1, BRF2, BTK, BTN2A2, C1QC, CA2, CALCA, CAMK2G, CAMK4, CAPG, CARD11, CARTPT, CASP8, CAVIN3, CBFB, CCL19, CCL3, CCR1, CCR2, CD101, CD2, CD27, CD28, CD4, CD46, CD74, CD80, CD83, CD86, CDK2, CDK6, CDKN2A, CEACAM1, CEBPB, CLD…	FALSE
GO:1902107	GO_BiologicalProcess-EBI-UniProt-GOA_27.02.2019_00h00	positive regulation of leukocyte differentiation	[4, 5, 6, 7, 8, 9, 10]	[Group16]	25	13.586957	8.581616340194085E-9	6.067202752517218E-6	{Group16=6.438729960362073E-23}	{Group16=1.0945840932615524E-21}	[ACIN1, ANXA1, CASP8, CD27, CD4, CSF1, CYLD, FLT3LG, GATA3, ID2, IFNG, IL7R, ITPKB, JUN, LEF1, MYB, PTPRC, RASGRP1, RORA, RUNX1, STAT5B, TESC, TGFB1, TOX, ZAP70]	[ACIN1, ACKR3, ADA, ADAM8, AGER, AGFG1, ANXA1, AP3B1, AP3D1, ARHGEF28, ATP11C, ATP6AP1, AXL, BAD, BCL5, BCL6, BRF1, BTK, BTN2A2, CA2, CALCA, CAPG, CASP8, CBFB, CCL19, CCR1, CD101, CD27, CD4, CD46, CD74, CD80, CD83, CD86, CREB1, CSF1, CTF2P, CTNNBIP1, CYLD, DCAF1, DCSTAMP, DUSP10, EEF1A2, EGR3, ERCC3, ETF1, EVI2B, FADD, FDPS, FES, FLT3LG, FOS, FOXP3, GAS6, GATA3, GLI2, GLI3, GNAS, GPR68, GTF2H1, G…	FALSE
GO:1903706	GO_BiologicalProcess-EBI-UniProt-GOA_27.02.2019_00h00	regulation of hemopoiesis	[3, 4, 5, 6, 7, 8]	[Group16]	53	8.877722	1.1290382673545602E-9	8.117785142279288E-7	{Group16=6.438729960362073E-23}	{Group16=1.0945840932615524E-21}	[ACIN1, AGO3, ANXA1, B2M, CASP8, CD2, CD27, CD28, CD4, CSF1, CTLA4, CYLD, ETS1, FLT3LG, GATA3, HMGB2, ID2, IFNG, IL7R, ITCH, ITPKB, JAK3, JUN, KAT2B, KMT2A, LDB1, LEF1, MOV10, MYB, N4BP2L2, NDFIP1, NFATC2, NOTCH1, PRKCQ, PTPRC, RASGRP1, RORA, RUNX1, SMAP1, SOS1, STAT1, STAT5B, TCF12, TESC, TGFB1, TNFRSF18, TNRC6B, TNRC6C, TOX, UBASH3B, ZAP70, ZFP36L2, ZFPM1]	[ABHD14B, ABL1, ACE, ACIN1, ACKR3, ACVR1B, ACVR2A, ADA, ADAM8, ADIPOQ, AGER, AGFG1, AGO1, AGO3, AGO4, AKR1A1, ALL1, AMBP, ANKRD54, ANXA1, AP3B1, AP3D1, APCS, ARFGEF3, ARHGEF28, ARID4A, ARNT, ASH2L, ATP11C, ATP6AP1, ATR, ATXN1L, AXL, B2M, BAD, BCL5, BCL6, BGLAP, BHD, BMP4, BRAF, BRCA2, BRF1, BRF2, BTK, BTN2A2, C1QC, CA2, CALCA, CAMK2G, CAMK4, CAPG, CARD11, CARTPT, CASP8, CAVIN3, CBFB, CCL19, CCL3,…	FALSE
GO:1903708	GO_BiologicalProcess-EBI-UniProt-GOA_27.02.2019_00h00	positive regulation of hemopoiesis	[3, 4, 5, 6, 7, 8, 9]	[Group16]	31	13.080169	3.6887767469559945E-10	2.681740695037008E-7	{Group16=6.438729960362073E-23}	{Group16=1.0945840932615524E-21}	[ACIN1, ANXA1, CASP8, CD27, CD4, CSF1, CYLD, ETS1, FLT3LG, GATA3, HMGB2, ID2, IFNG, IL7R, ITPKB, JUN, LEF1, MYB, N4BP2L2, PTPRC, RASGRP1, RORA, RUNX1, SMAP1, SOS1, STAT1, STAT5B, TESC, TGFB1, TOX, ZAP70]	[ACIN1, ACKR3, ACVR1B, ACVR2A, ADA, ADAM8, AGER, AGFG1, ANKRD54, ANXA1, AP3B1, AP3D1, ARHGEF28, ARNT, ATP11C, ATP6AP1, ATXN1L, AXL, BAD, BCL5, BCL6, BRF1, BTK, BTN2A2, CA2, CALCA, CAPG, CASP8, CBFB, CCL19, CCR1, CD101, CD27, CD4, CD46, CD74, CD80, CD83, CD86, CLRN1-AS1, CREB1, CSF1, CSF3, CTF2P, CTNNBIP1, CYLD, DCAF1, DCSTAMP, DHX36, DOCK3, DUSP10, EEF1A2, EGR3, ERCC3, ETF1, ETS1, EVI2B, FADD, FA…	FALSE
KEGG:04380	KEGG_27.02.2019	Osteoclast differentiation	[-1]	[Group06]	20	15.625	2.455636717025591E-8	1.711578791766837E-5	{Group06=2.455636717025591E-8}	{Group06=1.4733820302153548E-7}	[CSF1, CYLD, FYN, IFNAR1, IFNAR2, IFNG, JUN, JUNB, JUND, LCK, LCP2, MAP2K6, MAP3K14, NFATC1, NFATC2, SIRPG, STAT1, TAB2, TGFB1, TRAF2]	[ACP5, AKT1, AKT2, AKT3, BLNK, BTK, CALCR, CAMK4, CHUK, CREB1, CSF1, CSF1R, CTSK, CYBA, CYLD, FCGR1A, FCGR2A, FCGR2B, FCGR2C, FCGR3A, FCGR3B, FHL2, FOS, FOSB, FOSL1, FOSL2, FYN, GAB2, GRB2, IFNAR1, IFNAR2, IFNB1, IFNG, IFNGR1, IFNGR2, IKBKB, IKBKG, IL1A, IL1B, IL1R1, IRF9, ITGB3, JAK1, JUN, JUNB, JUND, LCK, LCP2, LILRA1, LILRA2, LILRA3, LILRA4, LILRA5, LILRA6, LILRB1, LILRB2, LILRB3, LILRB4, LILR…	TRUE
KEGG:04514	KEGG_27.02.2019	Cell adhesion molecules (CAMs)	[-1]	[Group07]	21	14.583333	3.8218670333662246E-8	2.656197588189526E-5	{Group07=3.8218670333662246E-8}	{Group07=1.9109335166831122E-7}	[ALCAM, CD2, CD226, CD28, CD4, CD40LG, CD6, CLDN23, CTLA4, ICAM2, ICOS, ITGA6, ITGAL, ITGB1, ITGB8, NCAM1, PDCD1, PTPRC, SELPLG, SPN, TIGIT]	[ALCAM, CADM1, CADM3, CD2, CD22, CD226, CD274, CD276, CD28, CD34, CD4, CD40, CD40LG, CD58, CD6, CD80, CD86, CD8A, CD8B, CD99, CDH1, CDH15, CDH2, CDH3, CDH4, CDH5, CLDN1, CLDN10, CLDN11, CLDN14, CLDN15, CLDN16, CLDN17, CLDN18, CLDN19, CLDN2, CLDN20, CLDN22, CLDN23, CLDN24, CLDN25, CLDN3, CLDN4, CLDN5, CLDN6, CLDN7, CLDN8, CLDN9, CNTN1, CNTN2, CNTNAP1, CNTNAP2, CTLA4, ESAM, F11R, GLG1, HLA-A, HLA-B…	TRUE
KEGG:04630	KEGG_27.02.2019	JAK-STAT signaling pathway	[-1]	[Group11, Group12]	21	12.962963	2.980131491483604E-7	2.0443702031577523E-4	{Group11=4.347050061518996E-22, Group12=4.853263391487788E-12}	{Group11=6.955280098430393E-21, Group12=4.8532633914877875E-11}	[BCL2, CCND2, CISH, IFNAR1, IFNAR2, IFNG, IL11RA, IL12RB2, IL21, IL2RB, IL2RG, IL6R, IL6ST, IL7R, JAK3, PIAS2, PTPN11, SOS1, STAT1, STAT4, STAT5B]	[AKT1, AKT2, AKT3, AOX1, BCL2, BCL2L1, CCND1, CCND2, CCND3, CDKN1A, CISH, CNTF, CNTFR, CREBBP, CRLF2, CSF2, CSF2RA, CSF2RB, CSF3, CSF3R, CSH1, CSH2, CTF1, EGF, EGFR, EP300, EPO, EPOR, FHL1, GFAP, GH1, GH2, GHR, GRB2, HRAS, IFNA1, IFNA10, IFNA13, IFNA14, IFNA16, IFNA17, IFNA2, IFNA21, IFNA4, IFNA5, IFNA6, IFNA7, IFNA8, IFNAR1, IFNAR2, IFNB1, IFNE, IFNG, IFNGR1, IFNGR2, IFNK, IFNL1, IFNL2, IFNL3, I…	FALSE
KEGG:04658	KEGG_27.02.2019	Th1 and Th2 cell differentiation	[-1]	[Group17]	24	26.086956	8.679861122664933E-15	6.4144173696493856E-12	{Group17=3.0457667617094138E-18}	{Group17=4.264073466393179E-17}	[CD247, CD3D, CD3E, CD3G, CD4, GATA3, IFNG, IL12RB2, IL2RB, IL2RG, JAK3, JUN, LAT, LCK, MAML2, NFATC1, NFATC2, NOTCH1, PLCG1, PRKCQ, STAT1, STAT4, STAT5B, ZAP70]	[CD247, CD3D, CD3E, CD3G, CD4, CHUK, DLL1, DLL3, DLL4, FOS, GATA3, HLA-DMA, HLA-DMB, HLA-DOA, HLA-DOB, HLA-DPA1, HLA-DPB1, HLA-DQA1, HLA-DQA2, HLA-DQB1, HLA-DRA, HLA-DRB1, HLA-DRB3, HLA-DRB4, HLA-DRB5, IFNG, IFNGR1, IFNGR2, IKBKB, IKBKG, IL12A, IL12B, IL12RB1, IL12RB2, IL13, IL2, IL2RA, IL2RB, IL2RG, IL4, IL4R, IL5, JAG1, JAG2, JAK1, JAK2, JAK3, JUN, LAT, LCK, MAF, MAML1, MAML2, MAML3, MAPK1, MAP…	FALSE
KEGG:04659	KEGG_27.02.2019	Th17 cell differentiation	[-1]	[Group17]	26	24.299065	4.265417497721644E-15	3.1564089483140166E-12	{Group17=3.0457667617094138E-18}	{Group17=4.264073466393179E-17}	[CD247, CD3D, CD3E, CD3G, CD4, GATA3, IFNG, IL21, IL2RB, IL2RG, IL6R, IL6ST, JAK3, JUN, LAT, LCK, NFATC1, NFATC2, PLCG1, PRKCQ, RORA, RUNX1, STAT1, STAT5B, TGFB1, ZAP70]	[AHR, CD247, CD3D, CD3E, CD3G, CD4, CHUK, FOS, FOXP3, GATA3, HIF1A, HLA-DMA, HLA-DMB, HLA-DOA, HLA-DOB, HLA-DPA1, HLA-DPB1, HLA-DQA1, HLA-DQA2, HLA-DQB1, HLA-DRA, HLA-DRB1, HLA-DRB3, HLA-DRB4, HLA-DRB5, HSP90AA1, HSP90AB1, IFNG, IFNGR1, IFNGR2, IKBKB, IKBKG, IL12RB1, IL17A, IL17D, IL17F, IL1B, IL1R1, IL1RAP, IL2, IL21, IL21R, IL22, IL23A, IL23R, IL27RA, IL2RA, IL2RB, IL2RG, IL4, IL4R, IL6, IL6R, …	FALSE
KEGG:04660	KEGG_27.02.2019	T cell receptor signaling pathway	[-1]	[Group11, Group17]	29	28.712872	7.576061979417648E-19	5.644166174666147E-16	{Group11=4.347050061518996E-22, Group17=3.0457667617094138E-18}	{Group11=6.955280098430393E-21, Group17=4.264073466393179E-17}	[CBLB, CD247, CD28, CD3D, CD3E, CD3G, CD4, CD40LG, CTLA4, FYN, GRAP2, ICOS, IFNG, ITK, JUN, LAT, LCK, LCP2, MAP3K14, NCK2, NFATC1, NFATC2, PDCD1, PLCG1, PRKCQ, PTPRC, RASGRP1, SOS1, ZAP70]	[AKT1, AKT2, AKT3, BCL10, BUB1B-PAK6, CARD11, CBLB, CD247, CD28, CD3D, CD3E, CD3G, CD4, CD40LG, CD8A, CD8B, CDC42, CDK4, CHUK, CSF2, CTLA4, DLG1, FOS, FYN, GRAP2, GRB2, GSK3B, HRAS, ICOS, IFNG, IKBKB, IKBKG, IL10, IL2, IL4, IL5, ITK, JUN, KRAS, LAT, LCK, LCP2, MALT1, MAP2K1, MAP2K2, MAP2K7, MAP3K14, MAP3K7, MAP3K8, MAPK1, MAPK11, MAPK12, MAPK13, MAPK14, MAPK3, MAPK9, NCK1, NCK2, NFATC1, NFATC2, N…	FALSE
KEGG:05162	KEGG_27.02.2019	Measles	[-1]	[Group10]	23	17.424242	2.3919880321759154E-10	1.7413672874240663E-7	{Group10=1.1402511321868316E-14}	{Group10=1.2542762454055147E-13}	[CBLB, CCND2, CD28, CD3D, CD3E, CD3G, DDX58, FYN, IFNAR1, IFNAR2, IFNG, IKBKE, IL2RB, IL2RG, JAK3, OAS1, OAS2, PRKCQ, SH2D1A, SLAMF1, STAT1, STAT5B, TAB2]	[ADAR, AKT1, AKT2, AKT3, BBC3, CBLB, CCND1, CCND2, CCND3, CCNE1, CCNE2, CD209, CD28, CD3D, CD3E, CD3G, CD46, CDK2, CDK4, CDK6, CDKN1B, CHUK, CLEC4M, CSNK2A1, CSNK2A2, CSNK2A3, CSNK2B, DDX58, DOK1, EIF2AK1, EIF2AK2, EIF2AK3, EIF2AK4, EIF2S1, EIF3H, FAS, FASLG, FCGR2B, FYN, GSK3B, HSPA1A, HSPA1B, HSPA1L, HSPA2, HSPA6, HSPA8, IFIH1, IFNA1, IFNA10, IFNA13, IFNA14, IFNA16, IFNA17, IFNA2, IFNA21, IFNA4…	TRUE
KEGG:05169	KEGG_27.02.2019	Epstein-Barr virus infection	[-1]	[Group10]	26	12.935324	1.2306633550363166E-8	8.651563385905306E-6	{Group10=1.1402511321868316E-14}	{Group10=1.2542762454055147E-13}	[B2M, BCL2, CASP8, CCND2, CD247, CD3D, CD3E, CD3G, DDX58, HDAC2, IFNAR1, IFNAR2, IKBKE, ITGAL, JAK3, JUN, MAP2K3, MAP2K6, MAP3K14, NCOR2, NEDD4, OAS1, OAS2, STAT1, TAB2, TRAF2]	[ADRM1, AKT1, AKT2, AKT3, APAF1, B2M, BAK1, BAX, BCL2, BCL2L11, BID, BLNK, BTK, CALR, CASP3, CASP8, CASP9, CCNA1, CCNA2, CCND1, CCND2, CCND3, CCNE1, CCNE2, CD19, CD247, CD3D, CD3E, CD3G, CD40, CD44, CD58, CDK2, CDK4, CDK6, CDKN1A, CDKN1B, CHUK, CIR1, CR2, CXCL10, CYCS, DDB2, DDX58, E2F1, E2F2, E2F3, EIF2AK2, ENTPD1, ENTPD3, ENTPD8, FADD, FAS, FCER2, GADD45A, GADD45B, GADD45G, HDAC1, HDAC2, HES1, …	FALSE
KEGG:05170	KEGG_27.02.2019	Human immunodeficiency virus 1 infection	[-1]	[Group10]	25	11.792453	1.4727957543001846E-7	1.0147562747128272E-4	{Group10=1.1402511321868316E-14}	{Group10=1.2542762454055147E-13}	[B2M, BCL2, CALM2, CALM3, CALML4, CASP8, CD247, CD3D, CD3E, CD3G, CD4, ELOC, GNAQ, GNG2, JUN, MAP2K3, MAP2K6, NFATC1, NFATC2, PLCG1, SAMHD1, TAB2, TMEM173, TNFRSF1B, TRAF2]	[AKT1, AKT2, AKT3, AP1B1, AP1G1, AP1G2, AP1M1, AP1M2, AP1S1, AP1S2, AP1S3, APOBEC3A, APOBEC3A_B, APOBEC3B, APOBEC3C, APOBEC3D, APOBEC3F, APOBEC3G, APOBEC3H, ATM, ATR, B2M, BAD, BAK1, BAX, BCL2, BCL2L1, BID, BST2, BTRC, BUB1B-PAK6, CALM1, CALM2, CALM3, CALML3, CALML4, CALML5, CALML6, CALR, CASP3, CASP8, CASP9, CCNB1, CCNB2, CCNB3, CCR5, CD247, CD3D, CD3E, CD3G, CD4, CDC25C, CDK1, CFL1, CFL2, CGAS,…	FALSE
KEGG:05200	KEGG_27.02.2019	Pathways in cancer	[-1]	[Group12]	48	9.056603	2.781148253103688E-9	1.9829587044629294E-6	{Group12=4.853263391487788E-12}	{Group12=4.8532633914877875E-11}	[ARHGEF1, AXIN1, BCL2, CALM2, CALM3, CALML4, CAMK2D, CASP8, CCND2, EGLN3, ELOC, ETS1, FLT3LG, GNAQ, GNG2, HDAC2, IFNAR1, IFNAR2, IFNG, IL12RB2, IL2RB, IL2RG, IL6R, IL6ST, IL7R, ITGA6, ITGB1, JAK3, JUN, LEF1, NCOA1, NOTCH1, PLCG1, PPARD, PRKACB, RALGDS, RASGRP1, RASSF1, RUNX1, SOS1, STAT1, STAT4, STAT5B, SUFU, TCF7, TGFB1, TRAF1, TRAF2]	[ABL1, ADCY1, ADCY2, ADCY3, ADCY4, ADCY5, ADCY6, ADCY7, ADCY8, ADCY9, AGT, AGTR1, AKT1, AKT2, AKT3, ALK, APAF1, APC, APC2, APPL1, AR, ARAF, ARHGEF1, ARHGEF11, ARHGEF12, ARNT, ARNT2, AXIN1, AXIN2, BAD, BAK1, BAX, BBC3, BCL2, BCL2L1, BCL2L11, BCR, BDKRB1, BDKRB2, BID, BIRC2, BIRC3, BIRC5, BIRC7, BIRC8, BMP2, BMP4, BRAF, BRCA2, CALM1, CALM2, CALM3, CALML3, CALML4, CALML5, CALML6, CAMK2A, CAMK2B, CAM…	FALSE
KEGG:05340	KEGG_27.02.2019	Primary immunodeficiency	[-1]	[Group17]	11	29.72973	3.777298071285514E-8	2.6289994576147177E-5	{Group17=3.0457667617094138E-18}	{Group17=4.264073466393179E-17}	[CD3D, CD3E, CD4, CD40LG, ICOS, IL2RG, IL7R, JAK3, LCK, PTPRC, ZAP70]	[ADA, AICDA, AIRE, BLNK, BTK, CD19, CD3D, CD3E, CD4, CD40, CD40LG, CD79A, CD8A, CD8B, CIITA, DCLRE1C, ICOS, IGLL1, IKBKG, IL2RG, IL7R, JAK3, LCK, LOC102723407, ORAI1, PTPRC, RAG1, RAG2, RFX5, RFXANK, RFXAP, TAP1, TAP2, TNFRSF13B, TNFRSF13C, UNG, ZAP70]	FALSE
R-HSA:109582	REACTOME_Pathways_27.02.2019	Hemostasis	[-1]	[Group00]	55	8.82825	5.929795775109671E-10	4.287242345404292E-7	{Group00=5.929795775109671E-10}	{Group00=4.7438366200877364E-9}	[ACTN1, APBB1IP, APP, ARRB2, ATP2B4, CALM2, CALM3, CAPZB, CARMIL1, CD2, CD84, CTSW, DGKA, DGKH, DGKZ, DOCK10, DOK2, FLNA, FYN, GATA3, GNAQ, GNG2, HDAC2, ITGA6, ITGAL, ITGB1, KIF21B, LAT, LCK, LCP2, MERTK, MYB, P2RX4, PDE9A, PHACTR2, PHF21A, PLCG1, PPP2R5C, PRKACB, PRKCH, PRKCQ, PTPN11, RAD51C, RAP1A, RASGRP1, SELPLG, SIRPG, SLC7A5, SOS1, SPN, SRGN, STIM1, TGFB1, TNFRSF10D, ZFPM1]	[813949, A1BG, A2M, ABCC4, ABHD12, ABHD6, ABL1, ACTB, ACTN1, ACTN2, ACTN4, ADRA2A, ADRA2B, ADRA2C, AHSG, AK3, AKAP1, AKAP10, AKT1, ALB, ALDOA, ANGPT1, ANGPT2, ANGPT4, ANXA2, ANXA5, APBB1IP, APLP2, APOA1, APOB, APOH, APOOL, APP, ARRB1, ARRB2, ATP1B1, ATP1B2, ATP1B3, ATP2A1, ATP2A2, ATP2A3, ATP2B1, ATP2B2, ATP2B3, ATP2B4, BCAR1, BRPF3, BSG, C1QBP, CABLES1, CABLES2, CALM1, CALM2, CALM3, CALU, CAP1, …	TRUE
R-HSA:1280215	REACTOME_Pathways_27.02.2019	Cytokine Signaling in Immune system	[-1]	[Group11]	71	10.274963	5.859008655823379E-16	4.3415254139651235E-13	{Group11=4.347050061518996E-22}	{Group11=6.955280098430393E-21}	[ANXA1, APP, ATF1, B2M, BATF, BCL2, CAMK2D, CCL5, CD27, CD4, CD40LG, CISH, CSF1, DDX58, DUSP4, EDAR, EDARADD, EIF4E3, FLNA, FLT3LG, FYN, GATA3, GBP1, IFI6, IFNAR1, IFNAR2, IFNG, IL11RA, IL12RB2, IL21, IL2RB, IL2RG, IL6R, IL6ST, IL7R, ITGB1, JAK3, JUN, JUNB, KPNA4, LCK, MAP2K3, MAP2K6, MAP3K14, NCAM1, NEDD4, OAS1, OAS2, PELI1, PLCG1, PTPN11, PTPN13, PTPN4, PTPN7, RNASEL, RORA, RPS6KA3, SAMHD1, SIG…	[956533, AAAS, ABCE1, ADAM17, ADAR, AGER, AIP, AKT1, ALOX15, ALOX5, ANXA1, ANXA2, APP, ARF1, ARIH1, ATF1, ATF2, B2M, BATF, BCL2, BCL2L1, BCL6, BIRC2, BIRC3, BIRC5, BLNK, BOLA2, BOLA2B, BRWD1, BST2, BTRC, CA1, CAMK2A, CAMK2B, CAMK2D, CAMK2G, CANX, CAPZA1, CASP1, CASP3, CBL, CCL11, CCL19, CCL2, CCL20, CCL22, CCL3, CCL3L1, CCL3L3, CCL4, CCL4L1, CCL5, CCND1, CCR1, CCR2, CCR5, CD27, CD36, CD4, CD40, C…	FALSE
R-HSA:1280218	REACTOME_Pathways_27.02.2019	Adaptive Immune System	[-1]	[Group11, Group17]	70	9.186352	2.552276672086292E-13	1.881027907327597E-10	{Group11=4.347050061518996E-22, Group17=3.0457667617094138E-18}	{Group11=6.955280098430393E-21, Group17=4.264073466393179E-17}	[AP2A2, B2M, BTN2A1, CALM2, CALM3, CAPZB, CBLB, CD226, CD247, CD28, CD3D, CD3E, CD3G, CD4, CD40LG, CD96, CLEC2B, CLEC2D, CTLA4, ELOC, EVL, FBXL20, FBXO27, FYB1, FYN, GLMN, GRAP2, HCST, HECTD2, HERC4, ICAM2, ICOS, ITCH, ITGAL, ITGB1, ITK, KCTD6, KLHL3, LAG3, LAT, LCK, LCP2, MAP3K14, MGRN1, NEDD4, NFATC1, NFATC2, NPDC1, PDCD1, PLCG1, PPP2R5C, PRKACB, PRKCQ, PTPN11, PTPN22, PTPRC, RAP1A, RASGRP1, RN…	[35556781, 884327, 904054, 956529, ACTR10, ACTR1A, ACTR1B, AHCYL1, AKT1, AKT2, AKT3, ANAPC1, ANAPC10, ANAPC11, ANAPC13, ANAPC2, ANAPC4, ANAPC5, ANAPC7, AP1B1, AP1G1, AP1M1, AP1M2, AP1S1, AP1S2, AP1S3, AP2A1, AP2A2, AP2B1, AP2M1, AP2S1, AREL1, ARF1, ARIH2, ASB1, ASB10, ASB11, ASB12, ASB13, ASB14, ASB15, ASB16, ASB17, ASB18, ASB2, ASB3, ASB4, ASB5, ASB6, ASB7, ASB8, ASB9, ATG7, B2M, BCAP31, BCL10, …	FALSE
R-HSA:168256	REACTOME_Pathways_27.02.2019	Immune System	[-1]	[Group11]	156	7.7419353	1.1793439826755313E-21	8.821492990412975E-19	{Group11=4.347050061518996E-22}	{Group11=6.955280098430393E-21}	[ABI2, ANXA1, AP2A2, APP, ARHGAP45, ATF1, B2M, BATF, BCL2, BTN2A1, CAB39, CALM2, CALM3, CAMK2D, CAPZB, CASP8, CBLB, CCL5, CD226, CD247, CD27, CD28, CD3D, CD3E, CD3G, CD4, CD40LG, CD96, CISH, CLEC2B, CLEC2D, CSF1, CTLA4, CYLD, DDX58, DIAPH1, DUSP4, EDAR, EDARADD, EIF4E3, ELOC, EVL, FBXL20, FBXO27, FLNA, FLT3LG, FYB1, FYN, GATA3, GBP1, GLMN, GPI, GRAP2, HCST, HECTD2, HERC4, ICAM2, ICOS, IFI6, IFNAR…	[1253480, 1254294, 1254395, 155971, 35556781, 3636229, 3644711, 884327, 904054, 949101, 956529, 956533, A1BG, AAAS, ABCA13, ABCE1, ABI1, ABI2, ABL1, ACAA1, ACLY, ACPP, ACTB, ACTG1, ACTR10, ACTR1A, ACTR1B, ACTR2, ACTR3, ADA2, ADAM10, ADAM17, ADAM8, ADAR, ADGRE3, ADGRE5, ADGRG3, AGA, AGER, AGL, AGPAT2, AHCYL1, AHSG, AIM2, AIP, AKT1, AKT2, AKT3, ALAD, ALDH3B1, ALDOA, ALDOC, ALOX15, ALOX5, AMPD3, ANA…	TRUE
R-HSA:202216	REACTOME_Reactions_27.02.2019	Phosphorylation of SLP-76	[-1]	[Group14, Group17]	10	47.61905	7.267964948341941E-10	5.240202727754539E-7	{Group14=2.448011776715366E-15, Group17=3.0457667617094138E-18}	{Group14=2.937614132058439E-14, Group17=4.264073466393179E-17}	[CD247, CD3D, CD3E, CD3G, CD4, GRAP2, LAT, LCK, LCP2, ZAP70]	[CD247, CD3D, CD3E, CD3G, CD4, GRAP2, HLA-DPA1, HLA-DPB1, HLA-DQA1, HLA-DQA2, HLA-DQB1, HLA-DQB2, HLA-DRA, HLA-DRB1, HLA-DRB3, HLA-DRB4, HLA-DRB5, LAT, LCK, LCP2, ZAP70]	FALSE
R-HSA:202245	REACTOME_Reactions_27.02.2019	Phosphorylation of TBSMs in LAT	[-1]	[Group14, Group17]	8	42.105263	1.2791719897019797E-7	8.82628672894366E-5	{Group14=2.448011776715366E-15, Group17=3.0457667617094138E-18}	{Group14=2.937614132058439E-14, Group17=4.264073466393179E-17}	[CD247, CD3D, CD3E, CD3G, CD4, LAT, LCK, ZAP70]	[CD247, CD3D, CD3E, CD3G, CD4, HLA-DPA1, HLA-DPB1, HLA-DQA1, HLA-DQA2, HLA-DQB1, HLA-DQB2, HLA-DRA, HLA-DRB1, HLA-DRB3, HLA-DRB4, HLA-DRB5, LAT, LCK, ZAP70]	FALSE
R-HSA:202248	REACTOME_Reactions_27.02.2019	Phosphorylation of PLC-gamma1	[-1]	[Group17]	12	50.0	6.545425871031324E-12	4.791251737594929E-9	{Group17=3.0457667617094138E-18}	{Group17=4.264073466393179E-17}	[CD247, CD3D, CD3E, CD3G, CD4, GRAP2, ITK, LAT, LCK, LCP2, PLCG1, ZAP70]	[CD101, CD247, CD3D, CD3E, CD3G, CD4, GRAP2, HLA-DPA1, HLA-DPB1, HLA-DQA1, HLA-DQA2, HLA-DQB1, HLA-DQB2, HLA-DRA, HLA-DRB1, HLA-DRB3, HLA-DRB4, HLA-DRB5, ITK, LAT, LCK, LCP2, PLCG1, ZAP70]	FALSE
R-HSA:202403	REACTOME_Pathways_27.02.2019	TCR signaling	[-1]	[Group17]	19	15.966387	3.830223408030024E-8	2.6581750451728366E-5	{Group17=3.0457667617094138E-18}	{Group17=4.264073466393179E-17}	[CD247, CD3D, CD3E, CD3G, CD4, EVL, FYB1, GRAP2, ITK, LAT, LCK, LCP2, PLCG1, PRKCQ, PTPN22, PTPRC, TAB2, TRAT1, ZAP70]	[BCL10, BTRC, CARD11, CD101, CD247, CD3D, CD3E, CD3G, CD4, CDC34, CHUK, CSK, CUL1, ENAH, EVL, FBXW11, FYB1, GRAP2, HLA-DPA1, HLA-DPB1, HLA-DQA1, HLA-DQA2, HLA-DQB1, HLA-DQB2, HLA-DRA, HLA-DRB1, HLA-DRB3, HLA-DRB4, HLA-DRB5, IKBKB, IKBKG, INPP5D, ITK, LAT, LCK, LCP2, MALT1, MAP3K7, NCK1, NFKB1, NFKBIA, PAG1, PAK1, PAK2, PAK3, PDPK1, PIK3CA, PIK3CB, PIK3R1, PIK3R2, PLCG1, PRKCQ, PSMA1, PSMA2, PSMA3…	FALSE
R-HSA:202427	REACTOME_Pathways_27.02.2019	Phosphorylation of CD3 and TCR zeta chains	[-1]	[Group14, Group17]	8	36.363636	4.923812180625143E-7	3.343268470644472E-4	{Group14=2.448011776715366E-15, Group17=3.0457667617094138E-18}	{Group14=2.937614132058439E-14, Group17=4.264073466393179E-17}	[CD247, CD3D, CD3E, CD3G, CD4, LCK, PTPN22, PTPRC]	[CD247, CD3D, CD3E, CD3G, CD4, CSK, HLA-DPA1, HLA-DPB1, HLA-DQA1, HLA-DQA2, HLA-DQB1, HLA-DQB2, HLA-DRA, HLA-DRB1, HLA-DRB3, HLA-DRB4, HLA-DRB5, LCK, PAG1, PTPN22, PTPRC, PTPRJ]	FALSE
R-HSA:202430	REACTOME_Pathways_27.02.2019	Translocation of ZAP-70 to Immunological synapse	[-1]	[Group14, Group17]	8	42.105263	1.2791719897019797E-7	8.82628672894366E-5	{Group14=2.448011776715366E-15, Group17=3.0457667617094138E-18}	{Group14=2.937614132058439E-14, Group17=4.264073466393179E-17}	[CD247, CD3D, CD3E, CD3G, CD4, LCK, PTPN22, ZAP70]	[CD247, CD3D, CD3E, CD3G, CD4, HLA-DPA1, HLA-DPB1, HLA-DQA1, HLA-DQA2, HLA-DQB1, HLA-DQB2, HLA-DRA, HLA-DRB1, HLA-DRB3, HLA-DRB4, HLA-DRB5, LCK, PTPN22, ZAP70]	FALSE
R-HSA:202433	REACTOME_Pathways_27.02.2019	Generation of second messenger molecules	[-1]	[Group17]	14	42.424244	1.9017852984059097E-12	1.3978121943283437E-9	{Group17=3.0457667617094138E-18}	{Group17=4.264073466393179E-17}	[CD247, CD3D, CD3E, CD3G, CD4, EVL, FYB1, GRAP2, ITK, LAT, LCK, LCP2, PLCG1, ZAP70]	[CD101, CD247, CD3D, CD3E, CD3G, CD4, ENAH, EVL, FYB1, GRAP2, HLA-DPA1, HLA-DPB1, HLA-DQA1, HLA-DQA2, HLA-DQB1, HLA-DQB2, HLA-DRA, HLA-DRB1, HLA-DRB3, HLA-DRB4, HLA-DRB5, ITK, LAT, LCK, LCP2, NCK1, PAK1, PAK2, PAK3, PLCG1, VASP, WAS, ZAP70]	FALSE
R-HSA:2396594	REACTOME_Reactions_27.02.2019	Phosphorylation of SLP-76 by p-SYK	[-1]	[Group17]	8	42.105263	1.2791719897019797E-7	8.82628672894366E-5	{Group17=3.0457667617094138E-18}	{Group17=4.264073466393179E-17}	[B2M, FYN, GRAP2, LAT, LCK, LCP2, PLCG1, SOS1]	[B2M, FYN, GRAP2, GRB2, HLA-E, KLRC2, KLRC4-KLRK1, KLRD1, KLRK1, LAT, LCK, LCP2, PLCG1, PLCG2, SHC1, SOS1, SYK, TREM2, TYROBP]	FALSE
R-HSA:2424484	REACTOME_Reactions_27.02.2019	Phosphorylation of BTK by p-SYK	[-1]	[Group17]	8	36.363636	4.923812180625143E-7	3.343268470644472E-4	{Group17=3.0457667617094138E-18}	{Group17=4.264073466393179E-17}	[B2M, FYN, GRAP2, LAT, LCK, LCP2, PLCG1, SOS1]	[B2M, BTK, FYN, GRAP2, GRB2, HLA-E, KLRC2, KLRC4-KLRK1, KLRD1, KLRK1, LAT, LCK, LCP2, PLCG1, PLCG2, SHC1, SOS1, SYK, TREM2, TYROBP, VAV2, VAV3]	FALSE
R-HSA:2424486	REACTOME_Reactions_27.02.2019	Phosphorylation and activation of VAV2/VAV3 by SYK	[-1]	[Group17]	8	36.363636	4.923812180625143E-7	3.343268470644472E-4	{Group17=3.0457667617094138E-18}	{Group17=4.264073466393179E-17}	[B2M, FYN, GRAP2, LAT, LCK, LCP2, PLCG1, SOS1]	[B2M, BTK, FYN, GRAP2, GRB2, HLA-E, KLRC2, KLRC4-KLRK1, KLRD1, KLRK1, LAT, LCK, LCP2, PLCG1, PLCG2, SHC1, SOS1, SYK, TREM2, TYROBP, VAV2, VAV3]	FALSE
R-HSA:2424487	REACTOME_Reactions_27.02.2019	Phosphorylation of PLC-gamma by p-BTK/p-SYK	[-1]	[Group17]	8	36.363636	4.923812180625143E-7	3.343268470644472E-4	{Group17=3.0457667617094138E-18}	{Group17=4.264073466393179E-17}	[B2M, FYN, GRAP2, LAT, LCK, LCP2, PLCG1, SOS1]	[B2M, BTK, FYN, GRAP2, GRB2, HLA-E, KLRC2, KLRC4-KLRK1, KLRD1, KLRK1, LAT, LCK, LCP2, PLCG1, PLCG2, SHC1, SOS1, SYK, TREM2, TYROBP, VAV2, VAV3]	FALSE
R-HSA:2730847	REACTOME_Reactions_27.02.2019	Hydrolysis of PIP2 by PLCG	[-1]	[Group17]	7	46.666668	3.423980230899318E-7	2.3420024779351336E-4	{Group17=3.0457667617094138E-18}	{Group17=4.264073466393179E-17}	[GRAP2, ITK, LAT, LCP2, PLCG1, SOS1, TXK]	[BTK, GRAP2, GRB2, ITK, LAT, LCP2, PLCG1, PLCG2, SHC1, SOS1, TEC, TXK, VAV1, VAV2, VAV3]	FALSE
R-HSA:2730858	REACTOME_Reactions_27.02.2019	Autophosphorylation of BTK/ITK	[-1]	[Group17]	7	46.666668	3.423980230899318E-7	2.3420024779351336E-4	{Group17=3.0457667617094138E-18}	{Group17=4.264073466393179E-17}	[GRAP2, ITK, LAT, LCP2, PLCG1, SOS1, TXK]	[BTK, GRAP2, GRB2, ITK, LAT, LCP2, PLCG1, PLCG2, SHC1, SOS1, TEC, TXK, VAV1, VAV2, VAV3]	FALSE
R-HSA:2730885	REACTOME_Reactions_27.02.2019	Recruitment of TEC kinases to p-SLP-76	[-1]	[Group17]	7	46.666668	3.423980230899318E-7	2.3420024779351336E-4	{Group17=3.0457667617094138E-18}	{Group17=4.264073466393179E-17}	[GRAP2, ITK, LAT, LCP2, PLCG1, SOS1, TXK]	[BTK, GRAP2, GRB2, ITK, LAT, LCP2, PLCG1, PLCG2, SHC1, SOS1, TEC, TXK, VAV1, VAV2, VAV3]	FALSE
R-HSA:2871809	REACTOME_Pathways_27.02.2019	FCERI mediated Ca+2 mobilization	[-1]	[Group17]	11	33.333332	9.731755508182114E-9	6.851155877760208E-6	{Group17=3.0457667617094138E-18}	{Group17=4.264073466393179E-17}	[CALM2, CALM3, GRAP2, ITK, LAT, LCP2, NFATC1, NFATC2, PLCG1, SOS1, TXK]	[AHCYL1, BTK, CALM1, CALM2, CALM3, FCER1A, FCER1G, GRAP2, GRB2, ITK, ITPR1, ITPR2, ITPR3, LAT, LCP2, LYN, MS4A2, NFATC1, NFATC2, NFATC3, PLCG1, PLCG2, PPP3CA, PPP3CB, PPP3R1, SHC1, SOS1, SYK, TEC, TXK, VAV1, VAV2, VAV3]	FALSE
R-HSA:388841	REACTOME_Pathways_27.02.2019	Costimulation by the CD28 family	[-1]	[Group09, Group17]	15	21.428572	1.7742837836482278E-8	1.2419986485537595E-5	{Group09=5.9769557673084786E-21, Group17=3.0457667617094138E-18}	{Group09=8.965433650962718E-20, Group17=4.264073466393179E-17}	[CD247, CD28, CD3D, CD3E, CD3G, CD4, CTLA4, FYN, GRAP2, ICOS, LCK, MAP3K14, PDCD1, PPP2R5C, PTPN11]	[AKT1, AKT2, AKT3, BTLA, CD247, CD274, CD28, CD3D, CD3E, CD3G, CD4, CD80, CD86, CDC42, CSK, CTLA4, FYN, GRAP2, GRB2, HLA-DPA1, HLA-DPB1, HLA-DQA1, HLA-DQA2, HLA-DQB1, HLA-DQB2, HLA-DRA, HLA-DRB1, HLA-DRB3, HLA-DRB4, HLA-DRB5, ICOS, ICOSLG, LCK, LOC102723996, LYN, MAP3K14, MAP3K8, MAPKAP1, MLST8, MTOR, PAK1, PAK2, PAK3, PDCD1, PDCD1LG2, PDPK1, PIK3CA, PIK3R1, PIK3R2, PIK3R3, PPP2CA, PPP2CB, PPP2R1…	FALSE
R-HSA:389758	REACTOME_Reactions_27.02.2019	Dephosphorylation of CD3-zeta by PD-1 bound phosphatases	[-1]	[Group17]	8	34.782608	7.315878160358172E-7	4.930901880081408E-4	{Group17=3.0457667617094138E-18}	{Group17=4.264073466393179E-17}	[CD247, CD3D, CD3E, CD3G, CD4, LCK, PDCD1, PTPN11]	[CD247, CD274, CD3D, CD3E, CD3G, CD4, CSK, HLA-DPA1, HLA-DPB1, HLA-DQA1, HLA-DQA2, HLA-DQB1, HLA-DQB2, HLA-DRA, HLA-DRB1, HLA-DRB3, HLA-DRB4, HLA-DRB5, LCK, PDCD1, PDCD1LG2, PTPN11, PTPN6]	FALSE
R-HSA:389948	REACTOME_Pathways_27.02.2019	PD-1 signaling	[-1]	[Group17]	8	34.782608	7.315878160358172E-7	4.930901880081408E-4	{Group17=3.0457667617094138E-18}	{Group17=4.264073466393179E-17}	[CD247, CD3D, CD3E, CD3G, CD4, LCK, PDCD1, PTPN11]	[CD247, CD274, CD3D, CD3E, CD3G, CD4, CSK, HLA-DPA1, HLA-DPB1, HLA-DQA1, HLA-DQA2, HLA-DQB1, HLA-DQB2, HLA-DRA, HLA-DRB1, HLA-DRB3, HLA-DRB4, HLA-DRB5, LCK, PDCD1, PDCD1LG2, PTPN11, PTPN6]	FALSE
R-HSA:449147	REACTOME_Pathways_27.02.2019	Signaling by Interleukins	[-1]	[Group11, Group12]	44	9.523809	2.8274705844017912E-9	2.0131590560940755E-6	{Group11=4.347050061518996E-22, Group12=4.853263391487788E-12}	{Group11=6.955280098430393E-21, Group12=4.8532633914877875E-11}	[ANXA1, APP, ATF1, BATF, BCL2, CCL5, CD4, CISH, CSF1, DUSP4, FLT3LG, FYN, GATA3, IFNG, IL11RA, IL12RB2, IL21, IL2RB, IL2RG, IL6R, IL6ST, IL7R, ITGB1, JAK3, JUN, JUNB, LCK, MAP2K3, MAP2K6, PELI1, PTPN11, PTPN13, PTPN4, PTPN7, RORA, RPS6KA3, SIGIRR, SOS1, STAT1, STAT4, STAT5B, TAB2, TGFB1, TNFRSF1B]	[AGER, AIP, AKT1, ALOX15, ALOX5, ANXA1, ANXA2, APP, ARF1, ATF1, ATF2, BATF, BCL2, BCL2L1, BCL6, BIRC5, BLNK, BOLA2, BOLA2B, BRWD1, BTRC, CA1, CANX, CAPZA1, CASP1, CASP3, CBL, CCL11, CCL19, CCL2, CCL20, CCL22, CCL3, CCL3L1, CCL3L3, CCL4, CCL4L1, CCL5, CCND1, CCR1, CCR2, CCR5, CD36, CD4, CD80, CD86, CDC42, CDKN1A, CEBPD, CFL1, CHUK, CISH, CLCF1, CNN2, CNTF, CNTFR, COL1A2, CREB1, CRK, CRKL, CRLF1, C…	FALSE
R-HSA:5683057	REACTOME_Pathways_27.02.2019	MAPK family signaling cascades	[-1]	[Group08]	35	11.904762	3.7098047648627775E-10	2.6933182592903764E-7	{Group08=3.7098047648627775E-10}	{Group08=3.3388242883764998E-9}	[AGO3, APBB1IP, ARRB2, CALM2, CALM3, CAMK2D, CDC14A, DUSP16, DUSP4, FLT3LG, FYN, IL2RB, IL2RG, IL6R, IL6ST, JAK3, JUN, KSR2, LAT, MOV10, NCAM1, PPP2R5C, PRKACB, PTPN11, PTPRA, RANBP9, RAP1A, RASAL3, RASGRF2, RASGRP1, SOS1, SPTAN1, SPTBN1, TNRC6B, TNRC6C]	[ACTB, ACTG1, ACTN2, AGO1, AGO2, AGO3, AGO4, ANGPT1, APBB1IP, ARAF, AREG, ARRB1, ARRB2, ARTN, BRAF, BRAP, BTC, CALM1, CALM2, CALM3, CAMK2A, CAMK2B, CAMK2D, CAMK2G, CCND3, CDC14A, CDC14B, CDC42, CDC42EP2, CDC42EP3, CDC42EP5, CDK1, CNKSR1, CNKSR2, CSF2, CSF2RA, CSF2RB, CSK, CUL3, DAB2IP, DLG1, DLG2, DLG3, DLG4, DNAJB1, DUSP1, DUSP10, DUSP16, DUSP2, DUSP4, DUSP5, DUSP6, DUSP7, DUSP8, DUSP9, EGF, EGF…	TRUE
R-HSA:5684996	REACTOME_Pathways_27.02.2019	MAPK1/MAPK3 signaling	[-1]	[Group08]	28	10.980392	1.224192017909438E-7	8.459166843754216E-5	{Group08=3.7098047648627775E-10}	{Group08=3.3388242883764998E-9}	[APBB1IP, ARRB2, CALM2, CALM3, CAMK2D, DUSP16, DUSP4, FLT3LG, FYN, IL2RB, IL2RG, IL6R, IL6ST, JAK3, KSR2, LAT, NCAM1, PPP2R5C, PTPN11, PTPRA, RANBP9, RAP1A, RASAL3, RASGRF2, RASGRP1, SOS1, SPTAN1, SPTBN1]	[ACTB, ACTG1, ACTN2, ANGPT1, APBB1IP, ARAF, AREG, ARRB1, ARRB2, ARTN, BRAF, BRAP, BTC, CALM1, CALM2, CALM3, CAMK2A, CAMK2B, CAMK2D, CAMK2G, CDK1, CNKSR1, CNKSR2, CSF2, CSF2RA, CSF2RB, CSK, CUL3, DAB2IP, DLG1, DLG2, DLG3, DLG4, DUSP1, DUSP10, DUSP16, DUSP2, DUSP4, DUSP5, DUSP6, DUSP7, DUSP8, DUSP9, EGF, EGFR, EPGN, ERBB2, ERBB3, ERBB4, EREG, FGA, FGB, FGF1, FGF10, FGF16, FGF17, FGF18, FGF19, FGF2,…	FALSE
R-HSA:8855381	REACTOME_Reactions_27.02.2019	PTPN22 dephosphorylates ZAP70	[-1]	[Group14, Group17]	8	42.105263	1.2791719897019797E-7	8.82628672894366E-5	{Group14=2.448011776715366E-15, Group17=3.0457667617094138E-18}	{Group14=2.937614132058439E-14, Group17=4.264073466393179E-17}	[CD247, CD3D, CD3E, CD3G, CD4, LCK, PTPN22, ZAP70]	[CD247, CD3D, CD3E, CD3G, CD4, HLA-DPA1, HLA-DPB1, HLA-DQA1, HLA-DQA2, HLA-DQB1, HLA-DQB2, HLA-DRA, HLA-DRB1, HLA-DRB3, HLA-DRB4, HLA-DRB5, LCK, PTPN22, ZAP70]	FALSE
R-HSA:9006870	REACTOME_Reactions_27.02.2019	IL21 receptor STAT phosphorylation	[-1]	[Group12]	6	60.0	3.609348030936663E-7	2.4651847051297406E-4	{Group12=4.853263391487788E-12}	{Group12=4.8532633914877875E-11}	[IL21, IL2RG, JAK3, STAT1, STAT4, STAT5B]	[IL21, IL21R, IL2RG, JAK1, JAK3, STAT1, STAT3, STAT4, STAT5A, STAT5B]	FALSE
R-HSA:9006873	REACTOME_Reactions_27.02.2019	IL21 receptor STAT binding	[-1]	[Group12]	6	60.0	3.609348030936663E-7	2.4651847051297406E-4	{Group12=4.853263391487788E-12}	{Group12=4.8532633914877875E-11}	[IL21, IL2RG, JAK3, STAT1, STAT4, STAT5B]	[IL21, IL21R, IL2RG, JAK1, JAK3, STAT1, STAT3, STAT4, STAT5A, STAT5B]	FALSE
R-HSA:9020958	REACTOME_Pathways_27.02.2019	Interleukin-21 signaling	[-1]	[Group12]	6	60.0	3.609348030936663E-7	2.4651847051297406E-4	{Group12=4.853263391487788E-12}	{Group12=4.8532633914877875E-11}	[IL21, IL2RG, JAK3, STAT1, STAT4, STAT5B]	[IL21, IL21R, IL2RG, JAK1, JAK3, STAT1, STAT3, STAT4, STAT5A, STAT5B]	FALSE
WP:2583	WikiPathways_27.02.2019	T-Cell Receptor and Co-stimulatory Signaling	[-1]	[Group17]	11	37.931034	1.9802767473553004E-9	1.4158978743590399E-6	{Group17=3.0457667617094138E-18}	{Group17=4.264073466393179E-17}	[CALM2, CD28, CTLA4, FYN, ITK, LCK, NFATC2, PDCD1, PLCG1, RASGRP1, ZAP70]	[AKT1, CALM1, CALM2, CD28, CD8A, CD8B, CSNK1A1, CTLA4, DYRK1A, DYRK2, FYN, GSK3A, GSK3B, IL2, ITK, LCK, NFATC2, NFKB1, NFKBIA, PDCD1, PDK1, PLCG1, PPP3CA, PRKCA, PTEN, PTPN6, RASA1, RASGRP1, ZAP70]	FALSE
WP:289	WikiPathways_27.02.2019	Myometrial Relaxation and Contraction Pathways	[-1]	[Group01]	21	13.29114	1.9421927180915036E-7	1.334286397328863E-4	{Group01=1.9421927180915036E-7}	{Group01=5.826578154274511E-7}	[ARRB2, ATF1, CACNB3, CALM2, CALM3, CAMK2D, DGKZ, GNAQ, GNG2, GRK5, GRK6, JUN, PDE4D, PLCG1, PRKACB, PRKCH, PRKCQ, RGS1, RGS10, RGS14, RGS3]	[ACKR3, ACTA1, ACTA2, ACTB, ACTC1, ACTG1, ADCY1, ADCY2, ADCY3, ADCY4, ADCY5, ADCY6, ADCY7, ADCY8, ADCY9, ADM, ARRB1, ARRB2, ATF1, ATF2, ATF3, ATF4, ATF5, ATF6B, ATP2A2, ATP2A3, CACNB3, CALCA, CALD1, CALM1, CALM2, CALM3, CAMK2A, CAMK2B, CAMK2D, CAMK2G, CNN1, CNN2, CORIN, CRCP, CREB1, CREB3, CRH, CRHR1, DGKZ, ETS2, FOS, GABPA, GABPB1, GABPB1-IT1, GJA1, GNAQ, GNAS, GNB1, GNB2, GNB3, GNB4, GNB5, GNG1…	TRUE
WP:3863	WikiPathways_27.02.2019	T-Cell antigen Receptor (TCR) pathway during Staphylococcus aureus infection	[-1]	[Group17]	24	38.70968	2.836537598891652E-19	2.118893586372064E-16	{Group17=3.0457667617094138E-18}	{Group17=4.264073466393179E-17}	[AHSA1, CALM2, CD28, CD3D, CD4, CD40LG, CTLA4, FYN, GRAP2, ICOS, IFNG, ITK, JUN, LAT, LCK, LCP2, MAP3K14, NFATC2, PDCD1, PLCG1, PRKCQ, PTPRC, SOS1, ZAP70]	[AHSA1, AKT1, BCL10, CALM1, CALM2, CARD11, CBL, CD28, CD3D, CD4, CD40LG, CD8A, CDK4, CHP1, CHUK, CSF2, CTLA4, DLG1, FOS, FYN, GRAP2, GRB2, GSK3B, ICOS, IFNG, IKBKB, IKBKG, IL10, IL2, IL4, IL5, ITK, JUN, LAT, LCK, LCP2, MALT1, MAP2K1, MAP2K2, MAP2K7, MAP3K14, MAP3K7, MAP3K8, MAPK3, MAPK9, NCK1, NFATC2, NFKB1, NFKBIA, PAK1, PDCD1, PDK1, PIK3CA, PLCG1, PRKCQ, PTPN6, PTPRC, RAF1, RRAS, SOS1, TNF, ZAP…	TRUE
WP:437	WikiPathways_27.02.2019	EGF/EGFR Signaling Pathway	[-1]	[Group02]	23	14.02439	1.841411093004394E-8	1.2871463540100714E-5	{Group02=1.841411093004394E-8}	{Group02=1.2889877651030758E-7}	[ARHGEF1, ATF1, CBLB, COX2, DOK2, EPS15, ITCH, JUN, JUND, NCK2, NEDD4, PLCG1, PTPN11, RALGDS, RAP1A, RPS6KA3, SH2D2A, SH3KBP1, SOS1, STAT1, STAT5B, SYNJ1, TNK2]	[ABI1, ABL1, AKT1, AP2A1, AP2B1, AP2M1, AP2S1, ARF6, ARHGEF1, ASAP1, ATF1, ATXN2, AURKA, BCAR1, BRAF, CAMK2A, CAV1, CAV2, CBL, CBLB, CBLC, CDC42, CFL1, COX2, CREB1, CRK, CRKL, CSK, DNM1, DOK2, E2F1, EGF, EGFR, EIF4EBP1, ELK1, ELK4, EPN1, EPS15, EPS15L1, EPS8, ERBB2, ERRFI1, FOS, FOSB, FOXO1, FOXO4, GAB1, GAB2, GJA1, GRB10, GRB2, HGS, HRAS, INPP5D, INPPL1, IQGAP1, IQSEC1, ITCH, JAK1, JAK2, JUN, JU…	TRUE
WP:49	WikiPathways_27.02.2019	IL-2 Signaling Pathway	[-1]	[Group12]	13	30.952381	1.2309779614057226E-9	8.838421762893088E-7	{Group12=4.853263391487788E-12}	{Group12=4.8532633914877875E-11}	[BCL2, CCND2, CISH, FYN, IL2RB, IL2RG, JAK3, JUN, LCK, PTPN11, SOS1, STAT1, STAT5B]	[AKT1, BCL2, CBL, CCND2, CISH, CRKL, FOS, FOXO3, FYN, GAB2, GRB2, HRAS, IL2, IL2RA, IL2RB, IL2RG, JAK1, JAK3, JUN, LCK, MAP2K1, MAP2K2, MAPK1, MAPK3, MAPT, MYC, NMI, PIK3R1, PTK2B, PTPN11, RAF1, RPS6, RPS6KB1, RPS6KB2, SHC1, SOCS3, SOS1, STAT1, STAT3, STAT5A, STAT5B, SYK]	TRUE
WP:585	WikiPathways_27.02.2019	Interferon type I signaling pathways	[-1]	[Group03]	12	21.818182	3.872083247634217E-7	2.640760774886536E-4	{Group03=3.872083247634217E-7}	{Group03=7.744166495268434E-7}	[FYN, IFNAR1, IFNAR2, LCK, MAP2K3, MAP2K6, PTPN11, PTPRC, RAP1A, STAT1, STAT4, ZAP70]	[CBL, CREB1, CRK, CRKL, EIF4A1, EIF4B, EIF4E, EIF4EBP1, FYN, GAB2, IFNAR1, IFNAR2, IRF9, IRS1, IRS2, JAK1, LCK, MAP2K3, MAP2K6, MAP3K1, MAPK14, MAPKAP1, MIR4680, MLST8, MTOR, PDCD4, PIAS1, PIAS3, PIK3CD, PIK3R1, PIK3R2, PRMT1, PTPN11, PTPN6, PTPRC, RAC1, RACK1, RAP1A, RAPGEF1, REL, RPS6, RPS6KA4, RPS6KA5, RPS6KB1, RPTOR, SOCS1, SOCS3, STAT1, STAT2, STAT3, STAT4, STAT5A, TYK2, VAV1, ZAP70]	TRUE
WP:69	WikiPathways_27.02.2019	T-Cell antigen Receptor (TCR) Signaling Pathway	[-1]	[Group17]	27	29.67033	4.793170653426534E-18	3.566118966149341E-15	{Group17=3.0457667617094138E-18}	{Group17=4.264073466393179E-17}	[CBLB, CD247, CD28, CD3D, CD3E, CD3G, CD4, FYB1, FYN, GATA3, GRAP2, ICOS, ITK, JUN, LAT, LCP2, MAP3K14, NFATC1, NFATC2, PLCG1, PRKCQ, PSTPIP1, PTPN11, SKAP1, SOS1, TGFB1, ZAP70]	[AKT1, ATF2, BCL10, CARD11, CBL, CBLB, CCR5, CD247, CD28, CD3D, CD3E, CD3G, CD4, CD83, CD8A, CDC42, CHUK, CREB1, CRK, CRKL, DBNL, FAS, FOS, FYB1, FYN, GAB2, GATA3, GRAP2, GRB2, HRAS, ICOS, IKBKB, IKBKG, IL15RA, IL17A, IL1A, IL1B, IL6, IL9, IRF4, ITK, ITPR1, JUN, LAT, LCP2, LHB, MALT1, MAP2K1, MAP2K2, MAP3K14, MAP3K7, MAP3K8, MAP4K1, MAPK1, MAPK14, MAPK3, MAPK8, MAPK9, MIR6837, NCK1, NFATC1, NFATC…	FALSE
Down regulated
GOID	Ontology Source	GOTerm	GOLevels	GOGroups	Nr. Genes	% Associated Genes	Term PValue	Term PValue Corrected with Bonferroni step down	Group PValue	Group PValue Corrected with Bonferroni step down	Associated Genes Found	All Associated Genes	OverViewTerm
GO:0001525	GO_BiologicalProcess-EBI-UniProt-GOA_27.02.2019_00h00	angiogenesis	[3, 4, 5, 6, 7, 8, 9, 10]	[Group12]	50	7.836991	4.974199904580568E-7	3.0641071412216295E-4	{Group12=1.614209766590831E-8}	{Group12=1.614209766590831E-7}	[ABCC8, ADAMTS9, ADGRB2, AMOT, ARHGAP24, BMPER, C3, CD40, CDH13, CHI3L1, COL4A1, CYBB, DOCK3, EPHB1, EPHB2, FGF1, FGFR2, FHOD3, FLT1, FN1, GDNF, GLUL, GRN, HHEX, JAM3, KCNQ1, MEIS1, NELL1, NELL2, NRP2, PARVA, PIK3R6, PPP3CA, PTK2, RHOJ, SASH1, SEMA5A, SEMA6A, SMOC2, SPINK5, SULF1, SYK, TCF4, TGFBI, THBS4, THSD7A, VASH1, VAV2, VAV3, WNT7A]	[AAMP, ABCC8, ABHD14B, ABI2, ABL1, ACKR3, ACTRT1, ACVR1, ACVRL1, ADAM12, ADAM15, ADAM8, ADAMTS9, ADGRA2, ADGRB1, ADGRB2, ADGRB3, ADGRG1, ADIPOR2, ADM, ADM2, ADTRP, AGGF1, AGO1, AGO2, AGT, AGTR1, AGXT, AIMP1, AKT1, AKT3, ALG2, AMOT, AMOTL1, AMOTL2, ANG, ANGPT1, ANGPT2, ANGPT4, ANGPTL1, ANGPTL3, ANGPTL4, ANGPTL6, ANPEP, ANXA1, ANXA2, ANXA2P2, ANXA3, APC, APELA, APLN, APLNR, APOBEC3B, APOBEC3C, APOD…	FALSE
GO:0001568	GO_BiologicalProcess-EBI-UniProt-GOA_27.02.2019_00h00	blood vessel development	[3, 5, 6, 7, 8]	[Group12]	65	7.728894	1.614209766590831E-8	1.0298658310849501E-5	{Group12=1.614209766590831E-8}	{Group12=1.614209766590831E-7}	[ABCC8, ADAMTS9, ADGRB2, ADGRF5, AMOT, ANTXR1, ARHGAP24, BMPER, C3, CD40, CDH13, CHD7, CHI3L1, COL4A1, COL5A1, CYBB, DOCK3, EPHB1, EPHB2, EYA1, FGF1, FGFR2, FHOD3, FLT1, FN1, GDNF, GLUL, GRN, HHEX, JAM3, KCNQ1, LRP1, LRP2, LTBP1, MEF2C, MEIS1, MYO18B, MYO1E, NELL1, NELL2, NRP2, PARVA, PCSK5, PIK3R6, PPP3CA, PTK2, RAPGEF2, RHOJ, SASH1, SEMA5A, SEMA6A, SMOC2, SPI1, SPINK5, SULF1, SYK, TCF4, TGFBI, …	[AAMP, ABCC8, ABHD14B, ABI2, ABL1, ACKR3, ACTA2, ACTR1A, ACTRT1, ACVR1, ACVR2B, ACVRL1, ADAM12, ADAM15, ADAM8, ADAMTS6, ADAMTS9, ADGRA2, ADGRB1, ADGRB2, ADGRB3, ADGRF5, ADGRG1, ADIPOR2, ADM, ADM2, ADTRP, AGGF1, AGO1, AGO2, AGT, AGTR1, AGXT, AHR, AIMP1, AKT1, AKT3, ALDH1A2, ALG2, AMOT, AMOTL1, AMOTL2, ANG, ANGPT1, ANGPT2, ANGPT4, ANGPTL1, ANGPTL3, ANGPTL4, ANGPTL6, ANKRD17, ANPEP, ANTXR1, ANXA1, A…	FALSE
GO:0001764	GO_BiologicalProcess-EBI-UniProt-GOA_27.02.2019_00h00	neuron migration	[4, 5, 6, 7, 8]	[Group00]	27	13.170732	9.354684282734514E-9	6.015061993798293E-6	{Group00=9.354684282734514E-9}	{Group00=1.0290152711007966E-7}	[ADGRL3, ASTN1, AXL, CAMK2A, CDKL5, CNTN2, DAB1, DCC, DNER, KIRREL3, LRP12, MEF2C, NAV1, NELL1, NELL2, NRP2, NTN1, NTRK3, PLXNB2, PTK2, RAPGEF2, RELN, SEMA3A, SEMA6A, SH3RF1, SPOCK1, UNC5D]	[ABI2, ACAP3, ACTR1A, ACTRT1, ADGRG1, ADGRL3, ALKBH1, ALPP, ANGPTL1, APBB2, APOBEC2, ARHGEF2, ARL6IP1, ARX, ASCL1, ASH1L, ASPM, ASTN1, ASXL1, ATOH1, AUTS2, AUTS8, AXL, BARHL1, BARHL2, BAX, BBS4, BIRC3, CALM1, CALM3, CAMK2A, CAMK2B, CCK, CCKAR, CCR4, CDK5, CDK5R1, CDK5R2, CDKL5, CELSR1, CELSR3, CHL1, CNOT6, CNTN2, COL3A1, CRK, CRKL, CTNNA2, CTNNB1, CX3CL1, CXCL12, DAB1, DAB2IP, DCC, DCDC2, DCLK1, …	TRUE
GO:0004713	GO_BiologicalProcess-EBI-UniProt-GOA_27.02.2019_00h00	protein tyrosine kinase activity	[8, 9, 10]	[Group15]	36	11.356467	2.0331056820390213E-9	1.3154193762792468E-6	{Group15=8.43867962470925E-9}	{Group15=1.01264155496511E-7}	[ADRA1A, ALK, ARHGEF28, AXL, BLK, BTK, CSF1R, DOCK3, EFEMP1, EPHA10, EPHA3, EPHA7, EPHB1, EPHB2, FES, FGFR2, FLT1, LRP1, LYN, MET, MPEG1, NCF1, NELL1, NELL2, NRP2, NTRK3, PDGFRL, PTK2, RELN, ROS1, SH3BP5, SRC, STAP1, SYK, TTN, WNT3A]	[ABCB6, ABI1, ABL1, ABL2, ACE, ACP5, ACVR1, ADAM10, ADAM17, ADORA1, ADRA1A, ADRA1D, ADRA2A, AFAP1L2, AGT, AGXT, ALK, ALKAL1, ALKAL2, ANGPT4, ANGPTL1, APP, ARHGEF28, ATP6V0A4, AXL, BAZ1B, BDNF, BDNF-AS, BLK, BMX, BRAF, BTK, C4BPA, CA5A, CAMKK2, CARD14, CASS4, CAV1, CAV2, CBL, CBLB, CBLC, CCDC6, CCL13, CCL5, CCNH, CD24, CD40LG, CDK7, CHMP6, CHTOP, CLK1, CLK2, CLK3, CLK4, COLEC11, COQ7, CRIM1, CSF1R…	TRUE
GO:0005230	GO_BiologicalProcess-EBI-UniProt-GOA_27.02.2019_00h00	extracellular ligand-gated ion channel activity	[9, 11]	[Group14, Group17]	20	13.157895	7.863785860138787E-7	4.804773160544799E-4	{Group14=4.8804297207392566E-11, Group17=8.322719998926199E-13}	{Group14=8.296730525256736E-10, Group17=1.4980895998067157E-11}	[CACNG2, DLG2, EPHB2, GABRA3, GABRB1, GABRB2, GABRR1, GLRA1, GRIA1, GRIA3, GRIA4, GRID1, GRIK3, GRIN2B, GRIN3B, GRM3, GSG1L, MEF2C, P2RX1, RELN]	[ACTN2, ADRB2, ANPEP, ANXA3, APP, ARC, ATP6V0A4, CACNG2, CACNG3, CACNG4, CACNG5, CACNG6, CACNG7, CACNG8, CAPN1, CCT6A, CDC25C, CHRFAM7A, CHRNA1, CHRNA10, CHRNA2, CHRNA3, CHRNA4, CHRNA5, CHRNA6, CHRNA7, CHRNA9, CHRNB1, CHRNB2, CHRNB3, CHRNB4, CHRND, CHRNE, CHRNG, CNIH1, CNIH2, CNIH3, CNIH4, CRH, CRHBP, DAPK1, DLG1, DLG2, DLG3, DLG4, EPHB2, GABRA1, GABRA2, GABRA3, GABRA4, GABRA5, GABRA6, GABRB1, GA…	FALSE
GO:0005244	GO_BiologicalProcess-EBI-UniProt-GOA_27.02.2019_00h00	voltage-gated ion channel activity	[8, 10]	[Group17]	36	10.942249	5.520657387033494E-9	3.5608240146366036E-6	{Group17=8.322719998926199E-13}	{Group17=1.4980895998067157E-11}	[ABCC8, AKAP6, CACHD1, CACNA1C, CACNA1E, CACNA2D4, CACNB2, CACNG2, CYBB, DLG2, ENTHD1, EPHB2, FGF14, GRIA1, GRIA3, GRIA4, GRIN2B, GRM3, HVCN1, KCNC2, KCND3, KCNG3, KCNJ3, KCNJ6, KCNK10, KCNK12, KCNMA1, KCNQ1, KCNU1, MEF2C, NALCN, RELN, SCN11A, SCN7A, SCN8A, TMC2]	[ABCC8, ACTN2, AHNAK, AKAP6, AKAP7, ALG10, ALG10B, ANK3, ANO1, ANO6, ANPEP, ANXA2, ANXA2P2, ANXA3, APP, ARID4A, ATP6V0A4, CA5A, CACHD1, CACNA1A, CACNA1B, CACNA1C, CACNA1D, CACNA1E, CACNA1F, CACNA1G, CACNA1H, CACNA1I, CACNA1S, CACNA2D1, CACNA2D2, CACNA2D3, CACNA2D4, CACNB1, CACNB2, CACNB3, CACNB4, CACNG1, CACNG2, CACNG3, CACNG4, CACNG5, CACNG6, CACNG7, CACNG8, CALHM1, CALM1, CALM2, CALM3, CAPN1, C…	FALSE
GO:0005261	GO_BiologicalProcess-EBI-UniProt-GOA_27.02.2019_00h00	cation channel activity	[8, 9, 10]	[Group17]	57	9.5	5.3726722557868563E-11	3.5244729997961776E-8	{Group17=8.322719998926199E-13}	{Group17=1.4980895998067157E-11}	[ABCC8, AKAP6, ATP2B2, CACHD1, CACNA1C, CACNA1E, CACNA2D4, CACNB2, CACNG2, CASQ2, CNGB3, DLG2, DPP10, DPP6, ENTHD1, EPHB2, FGF14, GRIA1, GRIA3, GRIA4, GRIK3, GRIN2B, GRIN3B, GRM3, GSG1L, HVCN1, ITPR1, JPH1, JPH3, KCNC2, KCND3, KCNG3, KCNJ3, KCNJ6, KCNK10, KCNK12, KCNMA1, KCNQ1, KCNU1, MEF2C, NALCN, NEDD4L, NTSR1, P2RX1, PIEZO2, PLB1, PLCG2, RELN, RYR2, SCN11A, SCN7A, SCN8A, SCNN1B, SLC24A2, TMC2,…	[ABCC8, ABCC9, ACTN2, ADRB2, AHNAK, AKAP6, AKAP7, AKAP9, ALG10, ALG10B, AMBP, AMIGO1, ANK2, ANK3, ANO1, ANO10, ANO6, ANPEP, ANXA2, ANXA2P2, ANXA3, ANXA6, APEX1, APP, AQP1, ARC, ARID4A, ARPP19, ASIC1, ASIC2, ASIC3, ASIC4, ASIC5, ATP2B2, ATP2B4, ATP6V0A4, CA5A, CACHD1, CACNA1A, CACNA1B, CACNA1C, CACNA1D, CACNA1E, CACNA1F, CACNA1G, CACNA1H, CACNA1I, CACNA1S, CACNA2D1, CACNA2D2, CACNA2D3, CACNA2D4, C…	FALSE
GO:0007409	GO_BiologicalProcess-EBI-UniProt-GOA_27.02.2019_00h00	axonogenesis	[6, 7, 8, 9, 10, 11, 12]	[Group18]	55	9.290541	4.386582254428824E-10	2.8556650476331645E-7	{Group18=1.5753281381866734E-16}	{Group18=2.9931234625546793E-15}	[ARHGEF7, ATP8A2, CDKL5, CNTN2, CNTN4, CNTN6, COBL, CSF1R, DAB1, DCC, DOCK7, DSCAM, DSCAML1, EPHA10, EPHA3, EPHA7, EPHB1, EPHB2, FGFR2, FN1, FSTL4, GAB2, GDNF, GFRA1, GFRA2, GLI2, LAMA2, LGI1, LRP1, NELL1, NELL2, NRP2, NTN1, NTNG1, NTRK3, OLFM1, PLXNA2, PLXNA4, PLXNB2, PTK2, PTPRZ1, RELN, SEMA3A, SEMA5A, SEMA6A, SEMA7A, SHC3, SLIT3, SRC, TTL, UNC5D, UST, WNT3A, WNT7A, ZEB2]	[ABL1, ACKR3, ACSBG1, ADARB1, ADCY1, ADGRB1, ADNP, AFG3L2, ALCAM, ALS2, AMIGO1, ANAPC2, ANK3, ANOS1, APBB1, APBB2, APC2, APOE, APP, ARHGAP35, ARHGAP4, ARHGDIA, ARHGEF7, ART4, ARTN, ARX, ASXL1, ATL1, ATOH1, ATP6V0A4, ATP8A2, AUTS2, AUTS8, B3GNT2, B3GNT6, B3GNT8, B4GALT5, B4GALT6, B4GAT1, BAIAP2, BARHL2, BCL11B, BCL2, BDNF, BDNF-AS, BMP7, BMPR1B, BMPR2, BMX, BOC, BRAF, BRSK1, BRSK2, BSG, C12orf57, …	FALSE
GO:0007411	GO_BiologicalProcess-EBI-UniProt-GOA_27.02.2019_00h00	axon guidance	[4, 5, 6, 7, 8, 9, 10, 11, 12, 13]	[Group18]	39	11.504425	2.929305570404989E-10	1.9099072319040527E-7	{Group18=1.5753281381866734E-16}	{Group18=2.9931234625546793E-15}	[CNTN2, CNTN4, CNTN6, CSF1R, DAB1, DCC, DSCAM, DSCAML1, EPHA10, EPHA3, EPHA7, EPHB1, EPHB2, GAB2, GDNF, GFRA1, GFRA2, GLI2, LAMA2, LGI1, LRP1, NELL1, NELL2, NRP2, NTN1, PLXNA2, PLXNA4, PLXNB2, PTK2, RELN, SEMA3A, SEMA5A, SEMA6A, SEMA7A, SHC3, SLIT3, SRC, UNC5D, WNT3A]	[ALCAM, ANOS1, APBB2, APP, ARHGAP35, ART4, ARTN, ARX, ATOH1, ATP6V0A4, B3GNT2, B3GNT6, B3GNT8, B4GAT1, BCL11B, BDNF, BDNF-AS, BMP7, BMPR1B, BMPR2, BMX, BOC, BSG, C1D, CCDC6, CCN3, CDH4, CDK5, CDK5R1, CELSR3, CHL1, CHN1, CLSTN1, CNTN2, CNTN4, CNTN6, CRMP1, CRPPA, CSF1R, CTPP, CXCL12, CXCR4, CYFIP1, CYFIP2, DAB1, DAG1, DCC, DDX11, DHRS3, DLX5, DNAAF3, DOK1, DOK2, DOK4, DOK5, DOK6, DPYSL2, DPYSL5, D…	FALSE
GO:0008038	GO_BiologicalProcess-EBI-UniProt-GOA_27.02.2019_00h00	neuron recognition	[3, 5, 6, 8, 9, 10]	[Group03]	14	21.212122	9.517373736668786E-8	5.986428080364666E-5	{Group03=9.517373736668786E-8}	{Group03=7.613898989335029E-7}	[CNTN2, CNTN4, CNTN6, CRTAC1, DSCAM, DSCAML1, EPHA3, EPHB2, NCAM2, NELL1, NTM, OPCML, SEMA3A, SEMA5A]	[AMIGO1, APP, ARHGAP35, ATP6V0A4, BMX, BSG, CASP3, CDK5R1, CELSR3, CEP68, CNR1, CNTN2, CNTN4, CNTN6, CNTNAP2, CRTAC1, DHRS3, DSCAM, DSCAML1, EFNB3, EMB, EPHA3, EPHA4, EPHA5, EPHB2, EPHB3, FEZF2, FOXG1, GAP43, IGKV1D-27, IGSF9, MAPK1, MEGF8, MYPN, NAP1L1, NCAM2, NDN, NELL1, NEXN, NPTN, NRCAM, NRP1, NT5E, NTM, NTS, OPCML, OPTN, PALLD, PCDH12, PCDHA4, PCDHA@, PHOX2A, PLP2, RASGRF1, ROBO1, ROBO2, ROB…	TRUE
GO:0010975	GO_BiologicalProcess-EBI-UniProt-GOA_27.02.2019_00h00	regulation of neuron projection development	[6, 7, 8, 9, 10, 11]	[Group18]	58	9.119497	2.098752249967391E-10	1.3704852192287065E-7	{Group18=1.5753281381866734E-16}	{Group18=2.9931234625546793E-15}	[ARHGAP44, ARHGEF7, ATP8A2, CD38, CDKL5, CNTN2, COBL, CPNE5, CSMD3, CTSZ, DAB1, DCC, DGKB, DNM3, DSCAM, DTNA, EPHA3, EPHA7, EPHB2, FES, FN1, FSTL4, GDNF, GRIP1, GRN, KALRN, LPAR1, LRP1, LYN, MEF2C, NEDD4L, NELL1, NTN1, NTRK3, OLFM1, PLXNA2, PLXNA4, PLXNB2, PPP3CA, PTK2, PTPRG, RAPGEF2, RELN, RIMS1, RIMS2, SDK1, SEMA3A, SEMA5A, SEMA6A, SEMA7A, SPOCK1, SYT1, TENM1, TTL, UST, WNT3A, WNT7A, ZEB2]	[ABHD14B, ABI2, ABL1, ABL2, ACAP3, ACP4, ACTR2, ACTRT1, ADAM10, ADCY6, ADCYAP1, ADGRB3, ADNP, AGT, AGXT, AICDA, AKT1, ALKAL1, ALKAL2, ALPP, AMIGO1, ANAPC2, ANGPTL2, ANKRD1, ANKRD27, ANPEP, AP2A1, APBB1, APC2, APEX1, APOE, ARC, ARF1, ARF1P1, ARF6, ARHGAP33, ARHGAP35, ARHGAP4, ARHGAP44, ARHGDIA, ARHGEF7, ARL6IP1, ARSB, ASAP1, ASXL1, ATF1, ATP8A2, ATR, AVIL, B2M, BAG5, BARHL2, BCL11A, BDNF, BDNF-AS,…	FALSE
GO:0010976	GO_BiologicalProcess-EBI-UniProt-GOA_27.02.2019_00h00	positive regulation of neuron projection development	[5, 6, 7, 8, 9, 10, 11, 12]	[Group18]	35	9.234829	5.973441561191976E-7	3.6676931185718734E-4	{Group18=1.5753281381866734E-16}	{Group18=2.9931234625546793E-15}	[ARHGEF7, ATP8A2, CDKL5, COBL, CPNE5, DSCAM, DTNA, EPHA3, FES, FN1, GDNF, GRIP1, GRN, KALRN, LPAR1, LRP1, LYN, NEDD4L, NELL1, NTN1, NTRK3, PLXNA2, PLXNA4, PLXNB2, RAPGEF2, RELN, RIMS1, RIMS2, SEMA3A, SEMA5A, SEMA7A, SYT1, TENM1, WNT3A, ZEB2]	[ABI2, ABL2, ACTR2, ACTRT1, ADCYAP1, ADNP, AGT, AGXT, AICDA, ALKAL1, ALKAL2, ALPP, AMIGO1, ANAPC2, ANGPTL2, ANKRD1, ANKRD27, ANPEP, AP2A1, APBB1, APC2, APOE, ARF1, ARF1P1, ARHGAP35, ARHGDIA, ARHGEF7, ARL6IP1, ARSB, ASXL1, ATF1, ATP8A2, AVIL, BDNF, BDNF-AS, BHLHB9, BIRC3, BMP5, BMP7, BMPR2, BMX, BRAF, BUD31, C1D, C21orf91, CA8, CACNG7, CALM1, CALM3, CAMK1, CAMK1D, CAMK2B, CAPRIN1, CAPRIN2, CBFA2T2…	FALSE
GO:0010977	GO_BiologicalProcess-EBI-UniProt-GOA_27.02.2019_00h00	negative regulation of neuron projection development	[5, 6, 7, 8, 9, 10, 11, 12]	[Group18]	24	12.244898	2.4892035084088183E-7	1.5507737857386938E-4	{Group18=1.5753281381866734E-16}	{Group18=2.9931234625546793E-15}	[CD38, CTSZ, DAB1, DCC, DGKB, DNM3, DTNA, EPHA7, EPHB2, FSTL4, LPAR1, LRP1, NELL1, NTN1, PPP3CA, PTK2, PTPRG, RAPGEF2, SEMA3A, SEMA5A, SEMA6A, SEMA7A, SPOCK1, WNT3A]	[ABHD14B, ACP4, ADCY6, APOE, ARF6, ARHGAP4, ARHGDIA, ASAP1, ASXL1, B2M, BAG5, BCL11A, BRI3, BUD31, C1D, CARM1, CBFA2T2, CD38, CDK5, CDK5R1, CDKL3, CERS2, CIB1, CRMP1, CTSZ, CXXC1, DAB1, DCC, DENND5A, DGKB, DGKE, DGUOK, DKK1, DNAAF3, DNM3, DPYSL3, DRAXIN, DTNA, EFNA1, EFNB2, EFNB3, EPHA4, EPHA7, EPHB2, FGF13, FKBP4, FKBPL, FSTL4, FYCO1, GAK, GDI1, GFAP, GFI1, GORASP1, HDAC2, IBSP, ID1, IFRD1, INPP…	FALSE
GO:0015276	GO_BiologicalProcess-EBI-UniProt-GOA_27.02.2019_00h00	ligand-gated ion channel activity	[8, 10]	[Group17]	31	11.3970585	2.4817182396780016E-8	1.578372800435209E-5	{Group17=8.322719998926199E-13}	{Group17=1.4980895998067157E-11}	[AKAP6, CACNG2, CASQ2, CNGB3, DLG2, EPHB2, GABRA3, GABRB1, GABRB2, GABRR1, GLRA1, GRIA1, GRIA3, GRIA4, GRID1, GRIK3, GRIN2B, GRIN3B, GRM3, GSG1L, ITPR1, JPH1, JPH3, KCNJ3, KCNJ6, MEF2C, P2RX1, PLB1, RELN, RYR2, SCNN1B]	[ACTN2, ADRB2, AKAP6, ALG10, ALG10B, AMBP, ANPEP, ANXA3, ANXA6, APEX1, APP, AQP1, ARC, ASIC1, ASIC2, ASIC3, ASIC5, ATP6V0A4, CA5A, CACNG2, CACNG3, CACNG4, CACNG5, CACNG6, CACNG7, CACNG8, CALM1, CALM2, CALM3, CAMK2B, CAMK2D, CAPN1, CASQ2, CAV1, CAV2, CCT6A, CDC25C, CFTR, CHRFAM7A, CHRNA1, CHRNA10, CHRNA2, CHRNA3, CHRNA4, CHRNA5, CHRNA6, CHRNA7, CHRNA9, CHRNB1, CHRNB2, CHRNB3, CHRNB4, CHRND, CHRNE,…	FALSE
GO:0018108	GO_BiologicalProcess-EBI-UniProt-GOA_27.02.2019_00h00	peptidyl-tyrosine phosphorylation	[7, 8, 9]	[Group15]	45	8.946322	4.27798567687204E-8	2.7122429191368733E-5	{Group15=8.43867962470925E-9}	{Group15=1.01264155496511E-7}	[ADRA1A, ALK, ARHGEF28, AXL, BANK1, BLK, BTK, CD40, CD74, CSF1R, DOCK3, EFEMP1, EPHA10, EPHA3, EPHA7, EPHB1, EPHB2, FES, FGFR2, FLT1, HTR2A, LRP1, LRRK1, LYN, MET, MPEG1, NCF1, NELL1, NELL2, NRP2, NTF3, NTRK3, PDGFRL, PRKCE, PRLR, PTK2, RELN, ROS1, SH3BP5, SRC, STAP1, SYK, THBS4, TTN, WNT3A]	[ABCB6, ABI1, ABI2, ABL1, ABL2, ACE, ACP5, ACVR1, ADAM10, ADAM17, ADIPOQ, ADNP, ADORA1, ADRA1A, ADRA1D, ADRA2A, AFAP1L2, AGT, AGXT, ALK, ALKAL1, ALKAL2, AMBP, AMH, ANGPT1, ANGPT4, ANGPTL1, APP, AREG, ARHGEF2, ARHGEF28, ARL2BP, ARRB2, ATP6V0A4, ATR, AXL, BANK1, BAZ1B, BDNF, BDNF-AS, BLK, BMX, BRAF, BSND, BST1, BTK, C4BPA, CA5A, CADM4, CAMKK2, CARD14, CASS4, CAV1, CAV2, CBL, CBLB, CBLC, CCDC6, CCK,…	FALSE
GO:0018212	GO_BiologicalProcess-EBI-UniProt-GOA_27.02.2019_00h00	peptidyl-tyrosine modification	[7, 8]	[Group15]	47	9.288538	5.747912738049146E-9	3.70165580330365E-6	{Group15=8.43867962470925E-9}	{Group15=1.01264155496511E-7}	[ADRA1A, ALK, ARHGEF28, AXL, BANK1, BLK, BTK, CD40, CD74, CSF1R, DOCK3, EFEMP1, EPHA10, EPHA3, EPHA7, EPHB1, EPHB2, FES, FGFR2, FLT1, HTR2A, LRP1, LRRK1, LYN, MET, MPEG1, NCF1, NELL1, NELL2, NRP2, NTF3, NTRK3, PDGFRL, PRKCE, PRLR, PTK2, RELN, ROS1, SH3BP5, SRC, STAP1, SYK, THBS4, TPST1, TTL, TTN, WNT3A]	[ABCB6, ABI1, ABI2, ABL1, ABL2, ACE, ACP5, ACVR1, ADAM10, ADAM17, ADIPOQ, ADNP, ADORA1, ADRA1A, ADRA1D, ADRA2A, AFAP1L2, AGT, AGXT, ALK, ALKAL1, ALKAL2, AMBP, AMH, ANGPT1, ANGPT4, ANGPTL1, APP, AREG, ARHGEF2, ARHGEF28, ARL2BP, ARRB2, ATP6V0A4, ATR, AXL, BANK1, BAZ1B, BDNF, BDNF-AS, BLK, BMX, BRAF, BSND, BST1, BTK, C4BPA, CA5A, CADM4, CAMKK2, CARD14, CASS4, CAV1, CAV2, CBL, CBLB, CBLC, CCDC6, CCK,…	FALSE
GO:0019199	GO_BiologicalProcess-EBI-UniProt-GOA_27.02.2019_00h00	transmembrane receptor protein kinase activity	[8, 9]	[Group15]	20	13.69863	4.0834096355985666E-7	2.5276305644355125E-4	{Group15=8.43867962470925E-9}	{Group15=1.01264155496511E-7}	[ALK, AXL, CSF1R, EFEMP1, EPHA10, EPHA3, EPHA7, EPHB1, EPHB2, FGFR2, FLT1, LTBP1, MET, NCF1, NELL1, NELL2, NRP2, NTRK3, PDGFRL, ROS1]	[ACVR1, ACVR1B, ACVR1C, ACVR2A, ACVR2B, ACVRL1, ADAM17, ADORA1, ADRA2A, ALK, AMHR2, APP, ATP6V0A4, AXL, BMPR1A, BMPR1B, BMPR2, BMX, CBL, CBLB, CBLC, CCDC6, CCNH, CDK7, CHMP6, CRIM1, CSF1R, CTPP, DAPK3, DDR1, DDR2, EFEMP1, EFNA3, EFNA4, EFNB3, EGF, EGFR, ELK3, EPGN, EPHA1, EPHA10, EPHA2, EPHA3, EPHA4, EPHA5, EPHA6, EPHA7, EPHA8, EPHB1, EPHB2, EPHB3, EPHB4, EPHB6, ERBB2, ERBB3, ERBB4, EREG, ERRFI1,…	FALSE
GO:0022836	GO_BiologicalProcess-EBI-UniProt-GOA_27.02.2019_00h00	gated channel activity	[8]	[Group17]	58	10.62271	3.6419838612386356E-13	2.410993316139977E-10	{Group17=8.322719998926199E-13}	{Group17=1.4980895998067157E-11}	[ABCC8, AKAP6, ANO2, ANO4, CACHD1, CACNA1C, CACNA1E, CACNA2D4, CACNB2, CACNG2, CASQ2, CNGB3, CYBB, DLG2, ENTHD1, EPHB2, FGF14, GABRA3, GABRB1, GABRB2, GABRR1, GLRA1, GRIA1, GRIA3, GRIA4, GRID1, GRIK3, GRIN2B, GRIN3B, GRM3, GSG1L, HVCN1, ITPR1, JPH1, JPH3, KCNC2, KCND3, KCNG3, KCNJ3, KCNJ6, KCNK10, KCNK12, KCNMA1, KCNQ1, KCNU1, MEF2C, NALCN, P2RX1, PIEZO2, PLB1, RELN, RYR2, SCN11A, SCN7A, SCN8A, S…	[ABCB6, ABCC8, ACTN2, ADRB2, AHNAK, AKAP6, AKAP7, ALG10, ALG10B, AMBP, ANK3, ANO1, ANO10, ANO2, ANO4, ANO5, ANO6, ANO7, ANO8, ANO9, ANPEP, ANXA2, ANXA2P2, ANXA3, ANXA6, APEX1, APP, AQP1, ARC, ARID4A, ASIC1, ASIC2, ASIC3, ASIC5, ATP6V0A4, C4BPA, CA5A, CACHD1, CACNA1A, CACNA1B, CACNA1C, CACNA1D, CACNA1E, CACNA1F, CACNA1G, CACNA1H, CACNA1I, CACNA1S, CACNA2D1, CACNA2D2, CACNA2D3, CACNA2D4, CACNB1, CA…	TRUE
GO:0022838	GO_BiologicalProcess-EBI-UniProt-GOA_27.02.2019_00h00	substrate-specific channel activity	[8]	[Group17]	68	9.226594	3.1321385894606927E-12	2.0672114690440572E-9	{Group17=8.322719998926199E-13}	{Group17=1.4980895998067157E-11}	[ABCC8, AKAP6, ANO2, ANO4, ATP2B2, CACHD1, CACNA1C, CACNA1E, CACNA2D4, CACNB2, CACNG2, CASQ2, CNGB3, DLG2, DPP10, DPP6, ENTHD1, EPHB2, FGF14, GABRA3, GABRB1, GABRB2, GABRR1, GLRA1, GRIA1, GRIA3, GRIA4, GRID1, GRIK3, GRIN2B, GRIN3B, GRM3, GSG1L, HVCN1, ITPR1, JPH1, JPH3, KCNC2, KCND3, KCNG3, KCNJ3, KCNJ6, KCNK10, KCNK12, KCNMA1, KCNQ1, KCNU1, MEF2C, NALCN, NEDD4L, NTSR1, P2RX1, PIEZO2, PLB1, PLCG2…	[ABCB1, ABCB6, ABCC8, ABCC9, ACTN2, ADRB2, AHNAK, AKAP6, AKAP7, AKAP9, ALG10, ALG10B, AMBP, AMIGO1, ANK2, ANK3, ANO1, ANO10, ANO2, ANO4, ANO5, ANO6, ANO7, ANO8, ANO9, ANPEP, ANXA2, ANXA2P2, ANXA3, ANXA6, APEX1, APOL1, APP, AQP1, AQP2, AQP3, AQP4, AQP5, AQP6, AQP7, AQP8, AQP9, ARC, ARID4A, ARL2BP, ARMH4, ARPP19, ASIC1, ASIC2, ASIC3, ASIC4, ASIC5, ATP2B2, ATP2B4, ATP6V0A4, BEST1, BEST2, BEST3, BEST…	FALSE
GO:0022843	GO_BiologicalProcess-EBI-UniProt-GOA_27.02.2019_00h00	voltage-gated cation channel activity	[9, 10, 11]	[Group17]	29	11.462451	6.178811933784356E-8	3.8988303302179284E-5	{Group17=8.322719998926199E-13}	{Group17=1.4980895998067157E-11}	[ABCC8, AKAP6, CACHD1, CACNA1C, CACNA1E, CACNA2D4, CACNB2, CACNG2, DLG2, ENTHD1, EPHB2, FGF14, GRIA1, GRIA3, GRIA4, GRIN2B, GRM3, HVCN1, KCNC2, KCND3, KCNG3, KCNJ3, KCNJ6, KCNMA1, KCNQ1, KCNU1, MEF2C, RELN, TMC2]	[ABCC8, ACTN2, AHNAK, AKAP6, AKAP7, ALG10, ALG10B, ANK3, ANPEP, ANXA2, ANXA2P2, ANXA3, APP, ARID4A, ATP6V0A4, CA5A, CACHD1, CACNA1A, CACNA1B, CACNA1C, CACNA1D, CACNA1E, CACNA1F, CACNA1G, CACNA1H, CACNA1I, CACNA1S, CACNA2D1, CACNA2D2, CACNA2D3, CACNA2D4, CACNB1, CACNB2, CACNB3, CACNB4, CACNG1, CACNG2, CACNG3, CACNG4, CACNG5, CACNG6, CACNG7, CACNG8, CALHM1, CALM1, CALM2, CALM3, CAPN1, CATSPER1, CAT…	FALSE
GO:0022890	GO_BiologicalProcess-EBI-UniProt-GOA_27.02.2019_00h00	inorganic cation transmembrane transporter activity	[7, 8]	[Group17]	72	7.4688797	1.0250322928053026E-8	6.5807073198100425E-6	{Group17=8.322719998926199E-13}	{Group17=1.4980895998067157E-11}	[ABCC8, AKAP6, ATP2B2, ATP2B3, ATP6V0D2, CACHD1, CACNA1C, CACNA1E, CACNA2D4, CACNB2, CACNG2, CASQ2, CNGB3, DLG2, DPP10, DPP6, ENTHD1, EPHB2, FGF14, GRIA1, GRIA3, GRIA4, GRIK3, GRIN2B, GRIN3B, GRM3, GSG1L, HIP1R, HVCN1, ITPR1, JPH1, JPH3, KCNC2, KCND3, KCNG3, KCNJ3, KCNJ6, KCNK10, KCNK12, KCNMA1, KCNQ1, KCNU1, MAGI1, MEF2C, NALCN, NEDD4L, NIPAL2, NTSR1, P2RX1, PIEZO2, PLB1, PLCG2, PRKCE, RELN, RYR…	[ABCB11, ABCC8, ABCC9, ACTN2, ACTN4, ADRA2A, ADRB2, AGTR1, AHNAK, AIF1, AKAP6, AKAP7, AKAP9, ALG10, ALG10B, AMBP, AMIGO1, ANK2, ANK3, ANO1, ANO10, ANO6, ANPEP, ANXA2, ANXA2P2, ANXA3, ANXA5, ANXA6, APEX1, APP, APPBP2, AQP1, ARC, ARID4A, ARPP19, ASIC1, ASIC2, ASIC3, ASIC4, ASIC5, ATM, ATP12A, ATP13A1, ATP13A2, ATP1A1, ATP1A2, ATP1A3, ATP1A4, ATP1B1, ATP1B2, ATP1B3, ATP1B4, ATP2A1, ATP2A2, ATP2A3, A…	FALSE
GO:0030182	GO_BiologicalProcess-EBI-UniProt-GOA_27.02.2019_00h00	neuron differentiation	[4, 6, 7, 8]	[Group18]	128	7.5471697	2.075674636690046E-15	1.3782479587621907E-12	{Group18=1.5753281381866734E-16}	{Group18=2.9931234625546793E-15}	[ADGRV1, ALK, ARHGAP44, ARHGEF7, ATP2B2, ATP8A2, BRINP2, C3, CAMK2A, CD38, CDKL5, CNTN2, CNTN4, CNTN6, COBL, CPNE5, CRTAC1, CSF1R, CSMD3, CTSZ, DAB1, DCC, DGKB, DGKG, DNM3, DOCK3, DOCK7, DSCAM, DSCAML1, DTNA, EPB41L3, EPHA10, EPHA3, EPHA7, EPHB1, EPHB2, ETV5, EYA1, FAT4, FES, FGFR2, FN1, FSHR, FSTL4, GAB2, GABRB1, GABRB2, GDNF, GFRA1, GFRA2, GLI2, GNAO1, GRIP1, GRN, GRXCR1, GSDME, JAM3, KALRN, KI…	[ABHD14B, ABI1, ABI2, ABITRAM, ABL1, ABL2, ABT1, ACAP3, ACKR3, ACOT8, ACP4, ACSBG1, ACSL4, ACTR1A, ACTR1B, ACTR2, ACTRT1, ADAM10, ADARB1, ADCY1, ADCY6, ADCYAP1, ADGRB1, ADGRB3, ADGRF1, ADGRV1, ADM, ADNP, ADNP2, ADORA2A, ADORA2B, ADRA2B, ADRA2C, AFG3L2, AGER, AGRN, AGT, AGTPBP1, AGXT, AHI1, AICDA, AKT1, ALCAM, ALDH1A2, ALK, ALKAL1, ALKAL2, ALKBH1, ALPP, ALS2, AMIGO1, AMY2A, ANAPC2, ANGPTL1, ANGPTL…	FALSE
GO:0030900	GO_BiologicalProcess-EBI-UniProt-GOA_27.02.2019_00h00	forebrain development	[3, 5, 6, 7, 8]	[Group04]	43	8.365759	5.571690409620767E-7	3.4265896019167717E-4	{Group04=5.571690409620767E-7}	{Group04=1.1143380819241534E-6}	[ALK, ATP2B2, AXL, BMERB1, CHD7, CNTN2, CRTAC1, CSF1R, DAB1, DNAH5, DOCK3, DOCK7, EPHA3, EPHB2, FAT4, FGFR2, GLI2, GNAO1, ITGAM, KALRN, KCNC2, KIRREL3, LPAR1, LRP1, LRP2, NELL1, NELL2, NRP2, PAX5, PLXNA4, RAPGEF2, RELN, RFX4, SEMA3A, SEMA5A, SEMA7A, SLC4A10, SLC8A3, SLIT3, SRC, WNT3A, WNT7A, ZEB2]	[ABI2, ACKR3, ACTR1A, ACTR1B, ACTRT1, ADCYAP1, ADGRG1, AFD1, AFDN, AGTPBP1, ALDH1A2, ALDH1A3, ALK, ANGPTL1, ANXA3, APAF1, APEX1, APOBEC2, APP, AQP1, ARHGAP11B, ARHGAP35, ARID1A, ARL13B, ARL6IP1, ARPC5, ARX, ASCL1, ASH1L, ASPM, ASXL1, ATAT1, ATF5, ATIC, ATOH1, ATP2B2, ATP2B4, ATP6V0A4, ATP7A, ATRX, AUTS2, AUTS8, AVPR1A, AVPR2, AXL, BAD, BAG1, BAX, BBS2, BBS4, BCAN, BCL11B, BCL2A1, BIRC3, BMERB1, B…	TRUE
GO:0031175	GO_BiologicalProcess-EBI-UniProt-GOA_27.02.2019_00h00	neuron projection development	[5, 6, 8, 9, 10]	[Group18]	100	8.097166	5.24115901675372E-14	3.474888428107716E-11	{Group18=1.5753281381866734E-16}	{Group18=2.9931234625546793E-15}	[ADGRV1, ARHGAP44, ARHGEF7, ATP8A2, CAMK2A, CD38, CDKL5, CNTN2, CNTN4, CNTN6, COBL, CPNE5, CRTAC1, CSF1R, CSMD3, CTSZ, DAB1, DCC, DGKB, DNM3, DOCK7, DSCAM, DSCAML1, DTNA, EPB41L3, EPHA10, EPHA3, EPHA7, EPHB1, EPHB2, FAT4, FES, FGFR2, FN1, FSHR, FSTL4, GAB2, GDNF, GFRA1, GFRA2, GLI2, GNAO1, GRIP1, GRN, GRXCR1, JAM3, KALRN, KIRREL3, LAMA2, LGI1, LPAR1, LRP1, LRP12, LRP2, LYN, MEF2C, MYO16, NCAM2, N…	[ABHD14B, ABI1, ABI2, ABITRAM, ABL1, ABL2, ACAP3, ACKR3, ACOT8, ACP4, ACSBG1, ACSL4, ACTR1B, ACTR2, ACTRT1, ADAM10, ADARB1, ADCY1, ADCY6, ADCYAP1, ADGRB1, ADGRB3, ADGRF1, ADGRV1, ADM, ADNP, ADORA2A, ADORA2B, AFG3L2, AGER, AGT, AGXT, AICDA, AKT1, ALCAM, ALKAL1, ALKAL2, ALKBH1, ALPP, ALS2, AMIGO1, AMY2A, ANAPC2, ANGPTL2, ANK3, ANKHD1, ANKRD1, ANKRD27, ANOS1, ANPEP, AP2A1, APBB1, APBB2, APC2, APEX1,…	FALSE
GO:0045664	GO_BiologicalProcess-EBI-UniProt-GOA_27.02.2019_00h00	regulation of neuron differentiation	[5, 6, 7, 8, 9]	[Group18]	70	8.3135395	2.0607655179765766E-10	1.3477406487566812E-7	{Group18=1.5753281381866734E-16}	{Group18=2.9931234625546793E-15}	[ALK, ARHGAP44, ARHGEF7, ATP8A2, BRINP2, CD38, CDKL5, CNTN2, CNTN4, COBL, CPNE5, CSMD3, CTSZ, DAB1, DCC, DGKB, DNM3, DOCK3, DSCAM, DTNA, EPHA3, EPHA7, EPHB2, ETV5, EYA1, FES, FN1, FSTL4, GDNF, GLI2, GRIP1, GRN, KALRN, LPAR1, LRP1, LYN, MEF2C, MEIS1, NEDD4L, NELL1, NTF3, NTN1, NTRK3, OLFM1, PLXNA2, PLXNA4, PLXNB2, PPP3CA, PTK2, PTPRG, RAPGEF2, RELN, RIMS1, RIMS2, SDK1, SEMA3A, SEMA5A, SEMA6A, SEMA…	[ABHD14B, ABI2, ABL1, ABL2, ACAP3, ACP4, ACTR2, ACTRT1, ADAM10, ADCY6, ADCYAP1, ADGRB3, ADNP, ADRA2B, ADRA2C, AGT, AGXT, AICDA, AKT1, ALK, ALKAL1, ALKAL2, ALPP, AMIGO1, ANAPC2, ANGPTL2, ANKRD1, ANKRD27, ANPEP, AP2A1, APBB1, APC2, APEX1, APOE, APP, ARC, ARF1, ARF1P1, ARF6, ARHGAP33, ARHGAP35, ARHGAP4, ARHGAP44, ARHGDIA, ARHGEF2, ARHGEF7, ARL6IP1, ARSB, ASAP1, ASCL1, ASH1L, ASPM, ASXL1, ATF1, ATOH1…	FALSE
GO:0045666	GO_BiologicalProcess-EBI-UniProt-GOA_27.02.2019_00h00	positive regulation of neuron differentiation	[5, 6, 7, 8, 9, 10]	[Group18]	42	8.450705	6.380328487523756E-7	3.904761034364539E-4	{Group18=1.5753281381866734E-16}	{Group18=2.9931234625546793E-15}	[ARHGEF7, ATP8A2, BRINP2, CDKL5, COBL, CPNE5, DAB1, DSCAM, DTNA, EPHA3, ETV5, FES, FN1, GDNF, GLI2, GRIP1, GRN, KALRN, LPAR1, LRP1, LYN, MEF2C, NEDD4L, NELL1, NTN1, NTRK3, PLXNA2, PLXNA4, PLXNB2, RAPGEF2, RELN, RIMS1, RIMS2, SEMA3A, SEMA5A, SEMA7A, SRC, SYT1, TCF4, TENM1, WNT3A, ZEB2]	[ABI2, ABL2, ACTR2, ACTRT1, ADCYAP1, ADNP, ADRA2B, ADRA2C, AGT, AGXT, AICDA, ALKAL1, ALKAL2, ALPP, AMIGO1, ANAPC2, ANGPTL2, ANKRD1, ANKRD27, ANPEP, AP2A1, APBB1, APC2, APOE, ARF1, ARF1P1, ARHGAP35, ARHGDIA, ARHGEF2, ARHGEF7, ARL6IP1, ARSB, ASCL1, ASH1L, ASXL1, ATF1, ATOH1, ATP8A2, AVIL, BAG1, BCL2, BCL5, BCL6, BDNF, BDNF-AS, BEND6, BHLHB9, BIRC3, BMP2, BMP4, BMP5, BMP6, BMP7, BMPR2, BMX, BNIP2, B…	FALSE
GO:0048514	GO_BiologicalProcess-EBI-UniProt-GOA_27.02.2019_00h00	blood vessel morphogenesis	[4, 5, 6, 7, 8, 9]	[Group12]	60	8.032128	1.3205052449071065E-8	8.451233567405482E-6	{Group12=1.614209766590831E-8}	{Group12=1.614209766590831E-7}	[ABCC8, ADAMTS9, ADGRB2, ADGRF5, AMOT, ARHGAP24, BMPER, C3, CD40, CDH13, CHD7, CHI3L1, COL4A1, CYBB, DOCK3, EPHB1, EPHB2, EYA1, FGF1, FGFR2, FHOD3, FLT1, FN1, GDNF, GLUL, GRN, HHEX, JAM3, KCNQ1, LRP1, LRP2, MEIS1, MYO18B, MYO1E, NELL1, NELL2, NRP2, PARVA, PIK3R6, PPP3CA, PTK2, RAPGEF2, RHOJ, SASH1, SEMA5A, SEMA6A, SMOC2, SPI1, SPINK5, SULF1, SYK, TCF4, TGFBI, THBS4, THSD7A, VASH1, VAV2, VAV3, WNT…	[AAMP, ABCC8, ABHD14B, ABI2, ABL1, ACKR3, ACTR1A, ACTRT1, ACVR1, ACVRL1, ADAM12, ADAM15, ADAM8, ADAMTS9, ADGRA2, ADGRB1, ADGRB2, ADGRB3, ADGRF5, ADGRG1, ADIPOR2, ADM, ADM2, ADTRP, AGGF1, AGO1, AGO2, AGT, AGTR1, AGXT, AIMP1, AKT1, AKT3, ALG2, AMOT, AMOTL1, AMOTL2, ANG, ANGPT1, ANGPT2, ANGPT4, ANGPTL1, ANGPTL3, ANGPTL4, ANGPTL6, ANPEP, ANXA1, ANXA2, ANXA2P2, ANXA3, APC, APELA, APLN, APLNR, APOB, AP…	TRUE
GO:0048666	GO_BiologicalProcess-EBI-UniProt-GOA_27.02.2019_00h00	neuron development	[4, 5, 7, 8, 9]	[Group18]	112	8.040201	1.9305378418164907E-15	1.2838076648079662E-12	{Group18=1.5753281381866734E-16}	{Group18=2.9931234625546793E-15}	[ADGRV1, ALK, ARHGAP44, ARHGEF7, ATP8A2, C3, CAMK2A, CD38, CDKL5, CNTN2, CNTN4, CNTN6, COBL, CPNE5, CRTAC1, CSF1R, CSMD3, CTSZ, DAB1, DCC, DGKB, DGKG, DNM3, DOCK7, DSCAM, DSCAML1, DTNA, EPB41L3, EPHA10, EPHA3, EPHA7, EPHB1, EPHB2, FAT4, FES, FGFR2, FN1, FSHR, FSTL4, GAB2, GABRB1, GABRB2, GDNF, GFRA1, GFRA2, GLI2, GNAO1, GRIP1, GRN, GRXCR1, JAM3, KALRN, KIRREL3, LAMA2, LGI1, LPAR1, LRP1, LRP12, LR…	[ABHD14B, ABI1, ABI2, ABITRAM, ABL1, ABL2, ACAP3, ACKR3, ACOT8, ACP4, ACSBG1, ACSL4, ACTR1B, ACTR2, ACTRT1, ADAM10, ADARB1, ADCY1, ADCY6, ADCYAP1, ADGRB1, ADGRB3, ADGRF1, ADGRV1, ADM, ADNP, ADORA2A, ADORA2B, AFG3L2, AGER, AGRN, AGT, AGXT, AHI1, AICDA, AKT1, ALCAM, ALK, ALKAL1, ALKAL2, ALKBH1, ALPP, ALS2, AMIGO1, AMY2A, ANAPC2, ANGPTL2, ANK3, ANKHD1, ANKRD1, ANKRD27, ANKS1A, ANOS1, ANPEP, AP2A1, A…	TRUE
GO:0048667	GO_BiologicalProcess-EBI-UniProt-GOA_27.02.2019_00h00	cell morphogenesis involved in neuron differentiation	[5, 6, 7, 8, 9, 10]	[Group18]	66	8.9430895	2.22349102740327E-11	1.4608336050039484E-8	{Group18=1.5753281381866734E-16}	{Group18=2.9931234625546793E-15}	[ARHGAP44, ARHGEF7, ATP8A2, CAMK2A, CDKL5, CNTN2, CNTN4, CNTN6, COBL, CSF1R, DAB1, DCC, DNM3, DOCK7, DSCAM, DSCAML1, EPHA10, EPHA3, EPHA7, EPHB1, EPHB2, FGFR2, FN1, FSTL4, GAB2, GDNF, GFRA1, GFRA2, GLI2, KALRN, LAMA2, LGI1, LRP1, MEF2C, NEDD4L, NELL1, NELL2, NRP2, NTN1, NTNG1, NTRK3, OLFM1, PCDH15, PLXNA2, PLXNA4, PLXNB2, PPP3CA, PREX2, PTK2, PTPRR, PTPRZ1, RAPGEF2, RELN, SEMA3A, SEMA5A, SEMA6A, …	[ABI1, ABI2, ABITRAM, ABL1, ABL2, ACKR3, ACSBG1, ACTR2, ADAM10, ADARB1, ADCY1, ADGRB1, ADGRB3, ADNP, AFG3L2, AICDA, ALCAM, ALS2, AMIGO1, ANAPC2, ANGPTL2, ANK3, ANKRD27, ANOS1, APBB1, APBB2, APC2, APOE, APP, ARC, ARFRP1, ARHGAP33, ARHGAP35, ARHGAP4, ARHGAP44, ARHGDIA, ARHGEF7, ART4, ARTN, ARX, ASXL1, ATL1, ATOH1, ATP6V0A4, ATP8A2, AUTS2, AUTS8, B3GNT2, B3GNT6, B3GNT8, B4GALT5, B4GALT6, B4GAT1, BAI…	FALSE
GO:0048812	GO_BiologicalProcess-EBI-UniProt-GOA_27.02.2019_00h00	neuron projection morphogenesis	[6, 7, 8, 9, 10, 11]	[Group18]	74	8.872902	2.2088592341572693E-12	1.460055953777955E-9	{Group18=1.5753281381866734E-16}	{Group18=2.9931234625546793E-15}	[ARHGAP44, ARHGEF7, ATP8A2, CAMK2A, CDKL5, CNTN2, CNTN4, CNTN6, COBL, CPNE5, CSF1R, DAB1, DCC, DNM3, DOCK7, DSCAM, DSCAML1, EPB41L3, EPHA10, EPHA3, EPHA7, EPHB1, EPHB2, FGFR2, FN1, FSTL4, GAB2, GDNF, GFRA1, GFRA2, GLI2, GRIP1, KALRN, KIRREL3, LAMA2, LGI1, LRP1, LRP2, MYO16, NEDD4L, NELL1, NELL2, NRP2, NTF3, NTN1, NTNG1, NTRK3, NYAP2, OLFM1, PLXNA2, PLXNA4, PLXNB2, PPP3CA, PREX2, PTK2, PTPRZ1, RAP…	[ABI1, ABI2, ABITRAM, ABL1, ABL2, ACKR3, ACOT8, ACSBG1, ACTR2, ACTRT1, ADAM10, ADARB1, ADCY1, ADGRB1, ADGRB3, ADNP, ADORA2A, ADORA2B, AFG3L2, AICDA, ALCAM, ALPP, ALS2, AMIGO1, ANAPC2, ANGPTL2, ANK3, ANKHD1, ANKRD27, ANOS1, APBB1, APBB2, APC2, APOE, APP, ARC, ARFRP1, ARHGAP33, ARHGAP35, ARHGAP4, ARHGAP44, ARHGDIA, ARHGEF7, ARL6IP1, ART4, ARTN, ARX, ASXL1, ATL1, ATOH1, ATP6V0A4, ATP7A, ATP8A2, AURK…	FALSE
GO:0048839	GO_BiologicalProcess-EBI-UniProt-GOA_27.02.2019_00h00	inner ear development	[3, 6, 7, 8]	[Group05]	28	10.769231	3.8341009635969185E-7	2.3809766983936864E-4	{Group05=3.8341009635969185E-7}	{Group05=1.5336403854387674E-6}	[ADGRV1, ATP8A2, BMPER, C3, CHD7, EPHB2, EYA1, FAT4, FGFR2, FREM2, GABRB2, GLI2, GRXCR1, GSDME, ITGA8, KCNQ1, LIN7A, MYO3B, NOX3, NTN1, NTRK3, PAX8, PCDH15, PPP3CA, PTPRR, SOBP, USH2A, WNT3A]	[A1CF, ABR, ADGRV1, AHI1, ALDH1A3, ANP32B, ASIP, ASPA, ASPM, ASXL1, ATG5, ATOH1, ATP6V1B1, ATP6V1B2, ATP8A2, BCR, BMP2, BMP4, BMPER, BTN1A1, C1QB, C1QTNF5, C3, CACNA1A, CALB1, CCM2, CCN1, CCNA2, CCNL1, CD200, CDH19, CDH23, CDKN1B, CEBPA, CEBPD, CECR2, CELSR1, CEP290, CHD7, CHN1, CHRNA10, CHRNA9, CIB1, CLRN1, COL11A1, COL2A1, CTHRC1, CXCL14, CYTL1, DCANP1, DCHS1, DEFB4A, DLL1, DLX5, DLX6, DUOX2, D…	TRUE
GO:0048846	GO_BiologicalProcess-EBI-UniProt-GOA_27.02.2019_00h00	axon extension involved in axon guidance	[5, 6, 7, 8, 9, 10, 11, 12, 13, 14]	[Group18]	11	26.190475	2.314401060649957E-7	1.444186261845573E-4	{Group18=1.5753281381866734E-16}	{Group18=2.9931234625546793E-15}	[DSCAM, NELL1, NELL2, NRP2, PLXNA4, SEMA3A, SEMA5A, SEMA6A, SEMA7A, SLIT3, WNT3A]	[ALCAM, BMPR2, CXCL12, DSCAM, INTS4, MEGF8, NAP1L1, NELL1, NELL2, NRP1, NRP2, OPTN, PLXNA3, PLXNA4, RYK, SEMA3A, SEMA3B, SEMA3C, SEMA3D, SEMA3E, SEMA3F, SEMA3G, SEMA4A, SEMA4B, SEMA4C, SEMA4D, SEMA4F, SEMA4G, SEMA5A, SEMA5B, SEMA6A, SEMA6B, SEMA6C, SEMA6D, SEMA7A, SLIT1, SLIT2, SLIT3, VEGFA, WNT3, WNT3A, WNT5A]	FALSE
GO:0050767	GO_BiologicalProcess-EBI-UniProt-GOA_27.02.2019_00h00	regulation of neurogenesis	[5, 6, 7, 8]	[Group18]	83	8.011583	2.079309071943415E-11	1.3681853693387671E-8	{Group18=1.5753281381866734E-16}	{Group18=2.9931234625546793E-15}	[ABCC8, ALK, ARHGAP44, ARHGEF7, ATP8A2, BMERB1, BRINP2, C3, CAMK2A, CD38, CDKL5, CHD7, CNTN2, CNTN4, COBL, CPNE5, CSMD3, CTSZ, DAB1, DCC, DGKB, DNM3, DOCK3, DOCK7, DSCAM, DTNA, ELL3, EPHA3, EPHA7, EPHB2, ETV5, EYA1, FES, FN1, FSTL4, GDNF, GLI2, GRIP1, GRN, KALRN, LPAR1, LRP1, LRP2, LYN, MEF2C, MEIS1, NEDD4L, NELL1, NTF3, NTN1, NTRK3, OLFM1, PLXNA2, PLXNA4, PLXNB2, PPP3CA, PTK2, PTPRG, PTPRZ1, RAP…	[A1CF, ABCC8, ABHD14B, ABI2, ABL1, ABL2, ACAP3, ACKR3, ACP4, ACTR2, ACTRT1, ADAM10, ADCY6, ADCYAP1, ADGRB3, ADGRG1, ADNP, ADRA2B, ADRA2C, AFD1, AFDN, AGER, AGT, AGXT, AICDA, AKT1, ALK, ALKAL1, ALKAL2, ALPP, AMIGO1, ANAPC2, ANGPTL2, ANKRD1, ANKRD27, ANPEP, AP2A1, APBB1, APC2, APEX1, APLP2, APOE, APP, APPL2, ARC, ARF1, ARF1P1, ARF6, ARHGAP33, ARHGAP35, ARHGAP4, ARHGAP44, ARHGDIA, ARHGEF2, ARHGEF7, …	FALSE
GO:0050768	GO_BiologicalProcess-EBI-UniProt-GOA_27.02.2019_00h00	negative regulation of neurogenesis	[4, 5, 6, 7, 8, 9]	[Group18]	34	9.264305	8.039110126923338E-7	4.903857177423236E-4	{Group18=1.5753281381866734E-16}	{Group18=2.9931234625546793E-15}	[ABCC8, BMERB1, CD38, CNTN2, CNTN4, CTSZ, DAB1, DCC, DGKB, DNM3, DOCK3, DTNA, EPHA7, EPHB2, FSTL4, LPAR1, LRP1, MEIS1, NELL1, NTN1, NTRK3, PPP3CA, PTK2, PTPRG, RAPGEF2, SEMA3A, SEMA5A, SEMA6A, SEMA7A, SPOCK1, STAP1, THRB, WNT3A, WNT7A]	[ABCC8, ABHD14B, ACP4, ADCY6, ADCYAP1, ADGRG1, APLP2, APOE, APP, APPL2, ARF6, ARHGAP4, ARHGDIA, ARHGEF2, ASAP1, ASCL1, ASCL2, ASH1L, ASPM, ASXL1, ATP6V0A4, B2M, BAG5, BCL11A, BMERB1, BMP7, BMPR1A, BRI3, BRINP1, BUD31, C1D, CALR, CARM1, CBFA2T2, CCAR2, CCNDBP1, CD38, CD46, CDK5, CDK5R1, CDK5RAP2, CDKL3, CERS2, CIB1, CNTF, CNTN2, CNTN4, COL3A1, CRMP1, CTDSP1, CTNNA1, CTNNB1, CTSZ, CX3CL1, CXXC1, DA…	FALSE
GO:0050770	GO_BiologicalProcess-EBI-UniProt-GOA_27.02.2019_00h00	regulation of axonogenesis	[6, 7, 8, 9, 10, 11, 12, 13]	[Group18]	28	11.764706	5.981411325026772E-8	3.78025195741692E-5	{Group18=1.5753281381866734E-16}	{Group18=2.9931234625546793E-15}	[ARHGEF7, CDKL5, CNTN2, DAB1, DCC, DSCAM, EPHA7, EPHB2, FN1, FSTL4, LRP1, NELL1, NTN1, NTRK3, OLFM1, PLXNA2, PLXNA4, PLXNB2, PTK2, SEMA3A, SEMA5A, SEMA6A, SEMA7A, TTL, UST, WNT3A, WNT7A, ZEB2]	[ABL1, ADNP, AMIGO1, ANAPC2, APC2, APOE, ARHGAP35, ARHGAP4, ARHGDIA, ARHGEF7, ASXL1, BARHL2, BDNF, BDNF-AS, BMPR2, BRAF, BRSK1, BRSK2, C1D, CACNA1A, CCDC6, CCN3, CDH2, CDH4, CDK5, CDK5R1, CDKL3, CDKL5, CHN1, CHODL, CNTN2, CRABP2, CTTN, CXCL12, CXXC1, CYFIP1, DAB1, DCC, DNAAF3, DNM2, DPYSL2, DRAXIN, DSCAM, EFNA1, EFNA5, EFNB3, EGR2, EIF4G2, EPHA4, EPHA7, EPHB2, EPHB3, F9, FEZF2, FGF13, FN1, FSTL4,…	FALSE
GO:0050804	GO_BiologicalProcess-EBI-UniProt-GOA_27.02.2019_00h00	modulation of chemical synaptic transmission	[4, 5, 6, 7, 8]	[Group06]	52	9.454545	4.6272790689460403E-10	3.007731394814926E-7	{Group06=4.6272790689460403E-10}	{Group06=6.9409186034190605E-9}	[ADCY8, ADRA1A, CACNB2, CACNG2, CAMK2A, CD38, CNTN2, CNTN4, CNTNAP4, CYP46A1, DCC, DGKB, DLG2, EPHB1, EPHB2, FAM107A, FGF14, GDNF, GLUL, GRIA1, GRID1, GRIK3, GRIN2B, GRM3, HTR2A, JPH3, KMO, LAMA2, LGI1, MEF2C, NTF3, NTNG1, NTSR1, P2RX1, PLCB4, PPFIA2, PPP3CA, PRKCE, RAB3B, RAPGEF2, RELN, RIMS1, RIMS2, SLC24A2, SLC8A3, SRC, STXBP5L, SYT1, SYT9, TMEFF2, WNT3A, WNT7A]	[AATF, ABAT, ABCB6, ABHD6, ABL1, ABR, ACHE, ACP4, ADCY1, ADCY8, ADCYAP1, ADGRB1, ADIPOQ, ADNP, ADORA1, ADORA2A, ADORA2B, ADRA1A, ADRA1D, ADRB2, AGER, AGT, AGXT, AKAP12, AKAP7, AKAP9, ANAPC2, APBA1, APBA2, APC2, APEX1, APOE, APP, ARC, ARF1, ARF1P1, ARRB2, ASIC1, ATAD1, ATP1A2, ATP2A2, ATP6V0A4, BACE1, BAIAP3, BCHE, BCR, BDNF, BDNF-AS, BRAF, BRSK1, BRSK2, BSG, C1QTNF1, C4BPA, CA2, CA7, CACNA1A, CAC…	TRUE
GO:0061564	GO_BiologicalProcess-EBI-UniProt-GOA_27.02.2019_00h00	axon development	[6, 7, 9, 10, 11]	[Group18]	60	9.27357	6.315646199760043E-11	4.136748260842828E-8	{Group18=1.5753281381866734E-16}	{Group18=2.9931234625546793E-15}	[ARHGEF7, ATP8A2, CDKL5, CNTN2, CNTN4, CNTN6, COBL, CRTAC1, CSF1R, DAB1, DCC, DOCK7, DSCAM, DSCAML1, EPHA10, EPHA3, EPHA7, EPHB1, EPHB2, FGFR2, FN1, FSTL4, GAB2, GDNF, GFRA1, GFRA2, GLI2, GRN, JAM3, LAMA2, LGI1, LRP1, NCAM2, NELL1, NELL2, NRP2, NTN1, NTNG1, NTRK3, OLFM1, PLXNA2, PLXNA4, PLXNB2, PTK2, PTPRZ1, RELN, SEMA3A, SEMA5A, SEMA6A, SEMA7A, SHC3, SLIT3, SRC, TNC, TTL, UNC5D, UST, WNT3A, WNT7…	[ABL1, ACKR3, ACSBG1, ADARB1, ADCY1, ADGRB1, ADNP, AFG3L2, ALCAM, ALS2, AMIGO1, ANAPC2, ANK3, ANOS1, APBB1, APBB2, APC2, APOA1, APOD, APOE, APP, ARHGAP35, ARHGAP4, ARHGDIA, ARHGEF7, ART4, ARTN, ARX, ASXL1, ATL1, ATOH1, ATP6V0A4, ATP8A2, AUTS2, AUTS8, B3GNT2, B3GNT6, B3GNT8, B4GALT5, B4GALT6, B4GAT1, BAIAP2, BARHL2, BCL11B, BCL2, BDNF, BDNF-AS, BMP7, BMPR1B, BMPR2, BMX, BOC, BRAF, BRSK1, BRSK2, BS…	FALSE
KEGG:04360	KEGG_27.02.2019	Axon guidance	[-1]	[Group18]	25	13.812155	1.2547911316375967E-8	8.043211153796995E-6	{Group18=1.5753281381866734E-16}	{Group18=2.9931234625546793E-15}	[ABLIM3, CAMK2A, DCC, EPHA3, EPHA7, EPHB1, EPHB2, FES, MET, NTN1, NTNG1, PLCG2, PLXNA2, PLXNA4, PLXNB2, PPP3CA, PTK2, SEMA3A, SEMA5A, SEMA6A, SEMA7A, SLIT3, SRC, TRPC3, UNC5D]	[ABL1, ABLIM1, ABLIM2, ABLIM3, ARHGEF12, BMP7, BMPR1B, BMPR2, BOC, BUB1B-PAK6, CAMK2A, CAMK2B, CAMK2D, CAMK2G, CDC42, CDK5, CFL1, CFL2, CXCL12, CXCR4, DCC, DPYSL2, DPYSL5, EFNA1, EFNA2, EFNA3, EFNA4, EFNA5, EFNB1, EFNB2, EFNB3, ENAH, EPHA1, EPHA2, EPHA3, EPHA4, EPHA5, EPHA6, EPHA7, EPHA8, EPHB1, EPHB2, EPHB3, EPHB4, EPHB6, FES, FYN, FZD3, GDF7, GNAI1, GNAI2, GNAI3, GSK3B, HRAS, ILK, ITGB1, KRAS, …	FALSE
KEGG:04512	KEGG_27.02.2019	ECM-receptor interaction	[-1]	[Group07]	16	19.512196	4.0749893102196325E-8	2.5876182119894666E-5	{Group07=4.0749893102196325E-8}	{Group07=3.6674903791976695E-7}	[COL4A1, COL6A5, COL6A6, FN1, ITGA11, ITGA8, ITGA9, ITGB6, LAMA2, LAMB4, LAMC2, RELN, SV2B, SV2C, THBS4, TNC]	[AGRN, CD36, CD44, CD47, CHAD, COL1A1, COL1A2, COL2A1, COL4A1, COL4A2, COL4A3, COL4A4, COL4A5, COL4A6, COL6A1, COL6A2, COL6A3, COL6A5, COL6A6, COL9A1, COL9A2, COL9A3, COMP, DAG1, FN1, GP1BA, GP1BB, GP5, GP6, GP9, HMMR, HSPG2, IBSP, ITGA1, ITGA10, ITGA11, ITGA2, ITGA2B, ITGA3, ITGA4, ITGA5, ITGA6, ITGA7, ITGA8, ITGA9, ITGAV, ITGB1, ITGB3, ITGB4, ITGB5, ITGB6, ITGB7, ITGB8, LAMA1, LAMA2, LAMA3, LAM…	TRUE
KEGG:04662	KEGG_27.02.2019	B cell receptor signaling pathway	[-1]	[Group11]	14	19.71831	2.496879260959764E-7	1.5530589003169733E-4	{Group11=5.6440065807539585E-9}	{Group11=7.337208554980146E-8}	[BLNK, BTK, CD22, CD72, CD79B, CR2, LYN, PIK3AP1, PLCG2, PPP3CA, RASGRP3, SYK, VAV2, VAV3]	[AKT1, AKT2, AKT3, BCL10, BLNK, BTK, CARD11, CD19, CD22, CD72, CD79A, CD79B, CD81, CHUK, CR2, DAPP1, FCGR2B, FOS, GRB2, GSK3B, HRAS, IFITM1, IKBKB, IKBKG, INPP5D, INPPL1, JUN, KRAS, LILRB3, LOC102723407, LYN, MALT1, MAP2K1, MAP2K2, MAPK1, MAPK3, NFATC1, NFATC2, NFATC3, NFKB1, NFKBIA, NFKBIB, NFKBIE, NRAS, PIK3AP1, PIK3CA, PIK3CB, PIK3CD, PIK3R1, PIK3R2, PIK3R3, PLCG2, PPP3CA, PPP3CB, PPP3CC, PPP3…	FALSE
KEGG:04713	KEGG_27.02.2019	Circadian entrainment	[-1]	[Group13]	16	16.494844	4.6363589393342254E-7	2.860633465569217E-4	{Group13=2.895734843822528E-10}	{Group13=4.633175750116045E-9}	[ADCY2, ADCY5, ADCY8, CACNA1C, CAMK2A, GNAO1, GRIA1, GRIA3, GRIA4, GRIN2B, ITPR1, KCNJ3, KCNJ6, PLCB4, PRKG2, RYR2]	[ADCY1, ADCY10, ADCY2, ADCY3, ADCY4, ADCY5, ADCY6, ADCY7, ADCY8, ADCY9, ADCYAP1, ADCYAP1R1, CACNA1C, CACNA1D, CACNA1G, CACNA1H, CACNA1I, CALM1, CALM2, CALM3, CALML3, CALML4, CALML5, CALML6, CAMK2A, CAMK2B, CAMK2D, CAMK2G, CREB1, FOS, GNAI1, GNAI2, GNAI3, GNAO1, GNAQ, GNAS, GNB1, GNB2, GNB3, GNB4, GNB5, GNG10, GNG11, GNG12, GNG13, GNG2, GNG3, GNG4, GNG5, GNG7, GNG8, GNGT1, GNGT2, GRIA1, GRIA2, GRI…	FALSE
KEGG:04724	KEGG_27.02.2019	Glutamatergic synapse	[-1]	[Group13]	21	18.421053	9.582808173053827E-10	6.219242504311934E-7	{Group13=2.895734843822528E-10}	{Group13=4.633175750116045E-9}	[ADCY2, ADCY5, ADCY8, CACNA1C, DLGAP1, GLUL, GNAO1, GRIA1, GRIA3, GRIA4, GRIK3, GRIN2B, GRIN3B, GRK3, GRM3, ITPR1, KCNJ3, PLA2G4A, PLA2G4D, PLCB4, PPP3CA]	[ADCY1, ADCY2, ADCY3, ADCY4, ADCY5, ADCY6, ADCY7, ADCY8, ADCY9, CACNA1A, CACNA1C, CACNA1D, DLG4, DLGAP1, GLS, GLS2, GLUL, GNAI1, GNAI2, GNAI3, GNAO1, GNAQ, GNAS, GNB1, GNB2, GNB3, GNB4, GNB5, GNG10, GNG11, GNG12, GNG13, GNG2, GNG3, GNG4, GNG5, GNG7, GNG8, GNGT1, GNGT2, GRIA1, GRIA2, GRIA3, GRIA4, GRIK1, GRIK2, GRIK3, GRIK4, GRIK5, GRIN1, GRIN2A, GRIN2B, GRIN2C, GRIN2D, GRIN3A, GRIN3B, GRK2, GRK3,…	TRUE
KEGG:04921	KEGG_27.02.2019	Oxytocin signaling pathway	[-1]	[Group13]	21	13.725491	2.0345654069568634E-7	1.2716033793480397E-4	{Group13=2.895734843822528E-10}	{Group13=4.633175750116045E-9}	[ADCY2, ADCY5, ADCY8, CACNA1C, CACNA2D4, CACNB2, CACNG2, CAMK2A, CD38, GNAO1, ITPR1, KCNJ3, KCNJ6, MEF2C, PIK3R6, PLA2G4A, PLA2G4D, PLCB4, PPP3CA, RYR2, SRC]	[ACTB, ACTG1, ADCY1, ADCY2, ADCY3, ADCY4, ADCY5, ADCY6, ADCY7, ADCY8, ADCY9, CACNA1C, CACNA1D, CACNA1F, CACNA1S, CACNA2D1, CACNA2D2, CACNA2D3, CACNA2D4, CACNB1, CACNB2, CACNB3, CACNB4, CACNG1, CACNG2, CACNG3, CACNG4, CACNG5, CACNG6, CACNG7, CACNG8, CALM1, CALM2, CALM3, CALML3, CALML4, CALML5, CALML6, CAMK1, CAMK1D, CAMK1G, CAMK2A, CAMK2B, CAMK2D, CAMK2G, CAMK4, CAMKK2, CCND1, CD38, CDKN1A, EEF2, …	FALSE
KEGG:05032	KEGG_27.02.2019	Morphine addiction	[-1]	[Group08]	16	17.582418	1.8692086755805774E-7	1.1701246309134415E-4	{Group08=1.8692086755805774E-7}	{Group08=9.346043377902887E-7}	[ADCY2, ADCY5, ADCY8, ARRB1, GABBR2, GABRA3, GABRB1, GABRB2, GABRR1, GNAO1, GRK3, KCNJ3, KCNJ6, PDE10A, PDE3A, PDE8B]	[ADCY1, ADCY2, ADCY3, ADCY4, ADCY5, ADCY6, ADCY7, ADCY8, ADCY9, ADORA1, ARRB1, ARRB2, CACNA1A, CACNA1B, DRD1, GABBR1, GABBR2, GABRA1, GABRA2, GABRA3, GABRA4, GABRA5, GABRA6, GABRB1, GABRB2, GABRB3, GABRD, GABRE, GABRG1, GABRG2, GABRG3, GABRP, GABRQ, GABRR1, GABRR2, GABRR3, GNAI1, GNAI2, GNAI3, GNAO1, GNAS, GNB1, GNB2, GNB3, GNB4, GNB5, GNG10, GNG11, GNG12, GNG13, GNG2, GNG3, GNG4, GNG5, GNG7, GNG…	TRUE
R-HSA:112315	REACTOME_Pathways_27.02.2019	Transmission across Chemical Synapses	[-1]	[Group14, Group17]	31	11.524163	1.9130206964752262E-8	1.2185941836547191E-5	{Group14=4.8804297207392566E-11, Group17=8.322719998926199E-13}	{Group14=8.296730525256736E-10, Group17=1.4980895998067157E-11}	[ADCY2, ADCY5, ADCY8, ALDH2, ARHGEF7, CACNA1E, CACNB2, CACNG2, CAMK2A, DLG2, GABBR2, GABRA3, GABRB1, GABRB2, GABRR1, GLRA1, GLUL, GRIA1, GRIA3, GRIA4, GRIK3, GRIN2B, GRIP1, KCNJ3, KCNJ6, LIN7A, PPFIA2, RIMS1, SLC6A11, SRC, SYT1]	[ABAT, ACHE, ACTN2, ADCY1, ADCY2, ADCY3, ADCY4, ADCY5, ADCY6, ADCY7, ADCY8, ADCY9, AKAP5, ALDH2, ALDH5A1, AP2A1, AP2A2, AP2B1, AP2M1, AP2S1, APBA1, ARHGEF7, ARHGEF9, ARL6IP5, BCHE, CACFD1, CACNA1A, CACNA1B, CACNA1E, CACNA2D1, CACNA2D2, CACNA2D3, CACNB1, CACNB2, CACNB3, CACNB4, CACNG2, CACNG3, CACNG4, CACNG8, CALM1, CALM2, CALM3, CAMK1, CAMK2A, CAMK2B, CAMK2D, CAMK2G, CAMK4, CAMKK1, CAMKK2, CASK, …	FALSE
R-HSA:112316	REACTOME_Pathways_27.02.2019	Neuronal System	[-1]	[Group14]	42	10.243902	2.173123215750095E-9	1.4038375973745613E-6	{Group14=4.8804297207392566E-11}	{Group14=8.296730525256736E-10}	[ABCC8, ADCY2, ADCY5, ADCY8, ALDH2, ARHGEF7, CACNA1E, CACNB2, CACNG2, CAMK2A, DLG2, DLGAP1, EPB41L3, GABBR2, GABRA3, GABRB1, GABRB2, GABRR1, GLRA1, GLUL, GRIA1, GRIA3, GRIA4, GRIK3, GRIN2B, GRIP1, KCNC2, KCND3, KCNG3, KCNJ3, KCNJ6, KCNK10, KCNMA1, KCNQ1, LIN7A, NTRK3, PPFIA2, RIMS1, SLC6A11, SRC, SYT1, SYT9]	[ABAT, ABCC8, ABCC9, ACHE, ACTN2, ADCY1, ADCY2, ADCY3, ADCY4, ADCY5, ADCY6, ADCY7, ADCY8, ADCY9, AKAP5, ALDH2, ALDH5A1, AP2A1, AP2A2, AP2B1, AP2M1, AP2S1, APBA1, APBA2, APBA3, ARHGEF7, ARHGEF9, ARL6IP5, BCHE, BEGAIN, CACFD1, CACNA1A, CACNA1B, CACNA1E, CACNA2D1, CACNA2D2, CACNA2D3, CACNB1, CACNB2, CACNB3, CACNB4, CACNG2, CACNG3, CACNG4, CACNG8, CALM1, CALM2, CALM3, CAMK1, CAMK2A, CAMK2B, CAMK2D, C…	TRUE
R-HSA:1474244	REACTOME_Pathways_27.02.2019	Extracellular matrix organization	[-1]	[Group01]	35	11.627907	1.8232181964849817E-9	1.1814453913222681E-6	{Group01=1.8232181964849817E-9}	{Group01=2.5525054750789744E-8}	[ADAM19, ADAM9, ADAMTS16, ADAMTS18, ADAMTS2, ADAMTS3, ADAMTS9, CAPN9, COL12A1, COL14A1, COL22A1, COL24A1, COL4A1, COL5A1, COL6A5, COL6A6, EFEMP1, FBN1, FBN2, FN1, ITGA11, ITGA8, ITGA9, ITGAM, ITGB6, JAM3, LAMA2, LAMC2, LTBP1, MMP16, P3H2, SPOCK3, TNC, VCAM1, VCAN]	[A2M, ACAN, ACTN1, ADAM10, ADAM12, ADAM15, ADAM17, ADAM19, ADAM8, ADAM9, ADAMTS1, ADAMTS14, ADAMTS16, ADAMTS18, ADAMTS2, ADAMTS3, ADAMTS4, ADAMTS5, ADAMTS8, ADAMTS9, AGRN, APP, ASPN, BCAN, BGN, BMP1, BMP10, BMP2, BMP4, BMP7, BSG, CAPN1, CAPN10, CAPN11, CAPN12, CAPN13, CAPN14, CAPN15, CAPN2, CAPN3, CAPN5, CAPN6, CAPN7, CAPN8, CAPN9, CAPNS1, CAPNS2, CASK, CASP3, CAST, CD151, CD44, CD47, CDH1, CEACA…	TRUE
R-HSA:375165	REACTOME_Pathways_27.02.2019	NCAM signaling for neurite out-growth	[-1]	[Group09]	13	20.63492	3.844575598146055E-7	2.383636870850554E-4	{Group09=3.844575598146055E-7}	{Group09=1.1533726794438164E-6}	[CACNA1C, CACNB2, CNTN2, COL4A1, COL5A1, COL6A5, COL6A6, GDNF, GFRA1, GFRA2, PTK2, SRC, ST8SIA2]	[AGRN, ARTN, CACNA1C, CACNA1D, CACNA1G, CACNA1H, CACNA1I, CACNA1S, CACNB1, CACNB2, CACNB3, CACNB4, CNTN2, COL2A1, COL3A1, COL4A1, COL4A2, COL4A3, COL4A4, COL4A5, COL5A1, COL5A2, COL5A3, COL6A1, COL6A2, COL6A3, COL6A5, COL6A6, COL9A1, COL9A2, COL9A3, CREB1, FGFR1, FYN, GDNF, GFRA1, GFRA2, GFRA4, GRB2, HRAS, KRAS, MAPK1, MAPK3, NCAM1, NCAN, NRAS, NRTN, PRNP, PSPN, PTK2, PTPRA, RPS6KA5, SOS1, SPTA1,…	FALSE
R-HSA:3906995	REACTOME_Pathways_27.02.2019	Diseases associated with O-glycosylation of proteins	[-1]	[Group16]	14	21.212122	9.517373736668786E-8	5.986428080364666E-5	{Group16=1.1629176683894417E-7}	{Group16=8.140423678726092E-7}	[ADAMTS12, ADAMTS16, ADAMTS18, ADAMTS2, ADAMTS3, ADAMTS9, ADAMTSL1, ADAMTSL3, LARGE1, MUC13, NOTCH2, SEMA5A, SPON1, THSD7A]	[ADAMTS1, ADAMTS10, ADAMTS12, ADAMTS13, ADAMTS14, ADAMTS15, ADAMTS16, ADAMTS17, ADAMTS18, ADAMTS19, ADAMTS2, ADAMTS20, ADAMTS3, ADAMTS4, ADAMTS5, ADAMTS6, ADAMTS7, ADAMTS8, ADAMTS9, ADAMTSL1, ADAMTSL2, ADAMTSL3, ADAMTSL4, ADAMTSL5, B3GLCT, C1GALT1C1, CFP, DAG1, GALNT12, GALNT3, LARGE1, LFNG, MUC1, MUC12, MUC13, MUC15, MUC16, MUC17, MUC19, MUC20, MUC21, MUC3A, MUC4, MUC5AC, MUC5B, MUC6, MUC7, MUCL…	FALSE
R-HSA:3928604	REACTOME_Reactions_27.02.2019	SFKs phosphorylate VAV2,3	[-1]	[Group10]	9	32.142857	4.2907812216752257E-7	2.6517027949952895E-4	{Group10=6.019550433451731E-7}	{Group10=6.019550433451731E-7}	[EPHA10, EPHA3, EPHA7, EPHB1, EPHB2, LYN, SRC, VAV2, VAV3]	[EFNA1, EFNA2, EFNA3, EFNA4, EFNA5, EFNB1, EFNB2, EFNB3, EPHA1, EPHA10, EPHA2, EPHA3, EPHA4, EPHA5, EPHA6, EPHA7, EPHA8, EPHB1, EPHB2, EPHB3, EPHB4, EPHB6, FYN, LYN, SRC, VAV2, VAV3, YES1]	TRUE
R-HSA:3928607	REACTOME_Reactions_27.02.2019	p-EPHs bind VAV2,3	[-1]	[Group10]	9	32.142857	4.2907812216752257E-7	2.6517027949952895E-4	{Group10=6.019550433451731E-7}	{Group10=6.019550433451731E-7}	[EPHA10, EPHA3, EPHA7, EPHB1, EPHB2, LYN, SRC, VAV2, VAV3]	[EFNA1, EFNA2, EFNA3, EFNA4, EFNA5, EFNB1, EFNB2, EFNB3, EPHA1, EPHA10, EPHA2, EPHA3, EPHA4, EPHA5, EPHA6, EPHA7, EPHA8, EPHB1, EPHB2, EPHB3, EPHB4, EPHB6, FYN, LYN, SRC, VAV2, VAV3, YES1]	FALSE
R-HSA:3928628	REACTOME_Reactions_27.02.2019	VAV exchanges GTP for GDP on RAC1, activating it	[-1]	[Group10]	9	31.034483	6.019550433451731E-7	3.689984415705911E-4	{Group10=6.019550433451731E-7}	{Group10=6.019550433451731E-7}	[EPHA10, EPHA3, EPHA7, EPHB1, EPHB2, LYN, SRC, VAV2, VAV3]	[EFNA1, EFNA2, EFNA3, EFNA4, EFNA5, EFNB1, EFNB2, EFNB3, EPHA1, EPHA10, EPHA2, EPHA3, EPHA4, EPHA5, EPHA6, EPHA7, EPHA8, EPHB1, EPHB2, EPHB3, EPHB4, EPHB6, FYN, LYN, RAC1, SRC, VAV2, VAV3, YES1]	FALSE
R-HSA:419037	REACTOME_Pathways_27.02.2019	NCAM1 interactions	[-1]	[Group09]	11	26.190475	2.314401060649957E-7	1.444186261845573E-4	{Group09=3.844575598146055E-7}	{Group09=1.1533726794438164E-6}	[CACNA1C, CACNB2, CNTN2, COL4A1, COL5A1, COL6A5, COL6A6, GDNF, GFRA1, GFRA2, ST8SIA2]	[AGRN, ARTN, CACNA1C, CACNA1D, CACNA1G, CACNA1H, CACNA1I, CACNA1S, CACNB1, CACNB2, CACNB3, CACNB4, CNTN2, COL2A1, COL3A1, COL4A1, COL4A2, COL4A3, COL4A4, COL4A5, COL5A1, COL5A2, COL5A3, COL6A1, COL6A2, COL6A3, COL6A5, COL6A6, COL9A1, COL9A2, COL9A3, GDNF, GFRA1, GFRA2, GFRA4, NCAM1, NCAN, NRTN, PRNP, PSPN, ST8SIA2, ST8SIA4]	TRUE
R-HSA:422475	REACTOME_Pathways_27.02.2019	Axon guidance	[-1]	[Group18]	56	10.126582	6.5553168952935966E-12	4.31995383399848E-9	{Group18=1.5753281381866734E-16}	{Group18=2.9931234625546793E-15}	[ABLIM3, ANK1, ARHGEF28, ARHGEF7, CACNA1C, CACNB2, CD72, CNTN2, CNTN6, COL4A1, COL5A1, COL6A5, COL6A6, DAB1, DCC, DNM3, DSCAM, DSCAML1, EPHA10, EPHA3, EPHA7, EPHB1, EPHB2, FES, GAB2, GDNF, GFRA1, GFRA2, GRIN2B, ITGA9, KALRN, LYN, MET, NELL2, NRP2, NTN1, PLXNA2, PLXNA4, PTK2, RELN, SCN11A, SCN7A, SCN8A, SEMA3A, SEMA5A, SEMA6A, SEMA7A, SHC3, SLIT3, SRC, ST8SIA2, TRIO, TRPC3, UNC5D, VAV2, VAV3]	[ABL1, ABL2, ABLIM1, ABLIM2, ABLIM3, ACTB, ACTG1, ACTR2, ACTR3, ADAM10, AGAP2, AGRN, AKAP5, ALCAM, ANK1, ANK2, ANK3, AP2A1, AP2A2, AP2B1, AP2M1, AP2S1, APH1A, APH1B, ARHGAP35, ARHGAP39, ARHGEF11, ARHGEF12, ARHGEF28, ARHGEF7, ARPC1A, ARPC1B, ARPC2, ARPC3, ARPC4, ARPC5, ARTN, BUB1B-PAK6, CACNA1C, CACNA1D, CACNA1G, CACNA1H, CACNA1I, CACNA1S, CACNB1, CACNB2, CACNB3, CACNB4, CAP1, CAP2, CASC3, CD24, C…	FALSE
R-HSA:5083635	REACTOME_Pathways_27.02.2019	Defective B3GALTL causes Peters-plus syndrome (PpS)	[-1]	[Group16]	11	29.72973	5.467025194582534E-8	3.4606269481707444E-5	{Group16=1.1629176683894417E-7}	{Group16=8.140423678726092E-7}	[ADAMTS12, ADAMTS16, ADAMTS18, ADAMTS2, ADAMTS3, ADAMTS9, ADAMTSL1, ADAMTSL3, SEMA5A, SPON1, THSD7A]	[ADAMTS1, ADAMTS10, ADAMTS12, ADAMTS13, ADAMTS14, ADAMTS15, ADAMTS16, ADAMTS17, ADAMTS18, ADAMTS19, ADAMTS2, ADAMTS20, ADAMTS3, ADAMTS4, ADAMTS5, ADAMTS6, ADAMTS7, ADAMTS8, ADAMTS9, ADAMTSL1, ADAMTSL2, ADAMTSL3, ADAMTSL4, ADAMTSL5, B3GLCT, CFP, SBSPON, SEMA5A, SEMA5B, SPON1, SPON2, SSPO, THBS1, THBS2, THSD1, THSD4, THSD7A]	TRUE
R-HSA:5173005	REACTOME_Reactions_27.02.2019	B3GALTL transfers glucose to O-fucosyl-proteins	[-1]	[Group16]	11	29.72973	5.467025194582534E-8	3.4606269481707444E-5	{Group16=1.1629176683894417E-7}	{Group16=8.140423678726092E-7}	[ADAMTS12, ADAMTS16, ADAMTS18, ADAMTS2, ADAMTS3, ADAMTS9, ADAMTSL1, ADAMTSL3, SEMA5A, SPON1, THSD7A]	[ADAMTS1, ADAMTS10, ADAMTS12, ADAMTS13, ADAMTS14, ADAMTS15, ADAMTS16, ADAMTS17, ADAMTS18, ADAMTS19, ADAMTS2, ADAMTS20, ADAMTS3, ADAMTS4, ADAMTS5, ADAMTS6, ADAMTS7, ADAMTS8, ADAMTS9, ADAMTSL1, ADAMTSL2, ADAMTSL3, ADAMTSL4, ADAMTSL5, B3GLCT, CFP, SBSPON, SEMA5A, SEMA5B, SPON1, SPON2, SSPO, THBS1, THBS2, THSD1, THSD4, THSD7A]	FALSE
R-HSA:5173192	REACTOME_Reactions_27.02.2019	POFUT2 transfers fucose to TSR domain-containing proteins	[-1]	[Group16]	11	29.72973	5.467025194582534E-8	3.4606269481707444E-5	{Group16=1.1629176683894417E-7}	{Group16=8.140423678726092E-7}	[ADAMTS12, ADAMTS16, ADAMTS18, ADAMTS2, ADAMTS3, ADAMTS9, ADAMTSL1, ADAMTSL3, SEMA5A, SPON1, THSD7A]	[ADAMTS1, ADAMTS10, ADAMTS12, ADAMTS13, ADAMTS14, ADAMTS15, ADAMTS16, ADAMTS17, ADAMTS18, ADAMTS19, ADAMTS2, ADAMTS20, ADAMTS3, ADAMTS4, ADAMTS5, ADAMTS6, ADAMTS7, ADAMTS8, ADAMTS9, ADAMTSL1, ADAMTSL2, ADAMTSL3, ADAMTSL4, ADAMTSL5, CFP, POFUT2, SBSPON, SEMA5A, SEMA5B, SPON1, SPON2, SSPO, THBS1, THBS2, THSD1, THSD4, THSD7A]	FALSE
R-HSA:5173214	REACTOME_Pathways_27.02.2019	O-glycosylation of TSR domain-containing proteins	[-1]	[Group16]	11	28.947369	7.440360892582553E-8	4.6874273623270084E-5	{Group16=1.1629176683894417E-7}	{Group16=8.140423678726092E-7}	[ADAMTS12, ADAMTS16, ADAMTS18, ADAMTS2, ADAMTS3, ADAMTS9, ADAMTSL1, ADAMTSL3, SEMA5A, SPON1, THSD7A]	[ADAMTS1, ADAMTS10, ADAMTS12, ADAMTS13, ADAMTS14, ADAMTS15, ADAMTS16, ADAMTS17, ADAMTS18, ADAMTS19, ADAMTS2, ADAMTS20, ADAMTS3, ADAMTS4, ADAMTS5, ADAMTS6, ADAMTS7, ADAMTS8, ADAMTS9, ADAMTSL1, ADAMTSL2, ADAMTSL3, ADAMTSL4, ADAMTSL5, B3GLCT, CFP, POFUT2, SBSPON, SEMA5A, SEMA5B, SPON1, SPON2, SSPO, THBS1, THBS2, THSD1, THSD4, THSD7A]	FALSE
R-HSA:6785565	REACTOME_Reactions_27.02.2019	Defective B3GALTL does not transfer glucose to O-fucosyl-proteins	[-1]	[Group16]	11	29.72973	5.467025194582534E-8	3.4606269481707444E-5	{Group16=1.1629176683894417E-7}	{Group16=8.140423678726092E-7}	[ADAMTS12, ADAMTS16, ADAMTS18, ADAMTS2, ADAMTS3, ADAMTS9, ADAMTSL1, ADAMTSL3, SEMA5A, SPON1, THSD7A]	[ADAMTS1, ADAMTS10, ADAMTS12, ADAMTS13, ADAMTS14, ADAMTS15, ADAMTS16, ADAMTS17, ADAMTS18, ADAMTS19, ADAMTS2, ADAMTS20, ADAMTS3, ADAMTS4, ADAMTS5, ADAMTS6, ADAMTS7, ADAMTS8, ADAMTS9, ADAMTSL1, ADAMTSL2, ADAMTSL3, ADAMTSL4, ADAMTSL5, B3GLCT, CFP, SBSPON, SEMA5A, SEMA5B, SPON1, SPON2, SSPO, THBS1, THBS2, THSD1, THSD4, THSD7A]	FALSE
R-HSA:9006934	REACTOME_Pathways_27.02.2019	Signaling by Receptor Tyrosine Kinases	[-1]	[Group02]	41	8.951965	1.7960355334649097E-7	1.1261142794824983E-4	{Group02=1.7960355334649097E-7}	{Group02=1.077621320078946E-6}	[ARHGEF7, ATP6V0D2, AXL, COL24A1, COL4A1, COL5A1, COL6A5, COL6A6, CYBB, DNM3, DOCK3, DOCK7, FES, FGF1, FGFR2, FLT1, FN1, GAB2, GRIN2B, ITPR1, LAMA2, LAMC2, LYN, MEF2C, MET, NCF1, NRG2, NRP2, NTF3, NTRK3, PCSK5, PCSK6, PRKCE, PTK2, PTPRK, SHC3, SRC, THBS4, TNS3, VAV2, VAV3]	[ABI1, ABI2, ACTB, ACTG1, ADAM10, ADAM12, ADAM17, ADCYAP1, ADCYAP1R1, ADORA2A, AHCYL1, AKT1, AKT2, AKT3, ANOS1, AP2A1, AP2A2, AP2B1, AP2M1, AP2S1, APH1A, APH1B, AREG, ARF6, ARHGEF7, ATF1, ATP6AP1, ATP6V0A1, ATP6V0A2, ATP6V0A4, ATP6V0B, ATP6V0C, ATP6V0D1, ATP6V0D2, ATP6V0E1, ATP6V0E2, ATP6V1A, ATP6V1B1, ATP6V1B2, ATP6V1C1, ATP6V1C2, ATP6V1D, ATP6V1E1, ATP6V1E2, ATP6V1F, ATP6V1G1, ATP6V1G2, ATP6V1G…	TRUE
R-HSA:983695	REACTOME_Pathways_27.02.2019	Antigen activates B Cell Receptor (BCR) leading to generation of second messengers	[-1]	[Group11]	10	31.25	1.3086865064777433E-7	8.218551260680227E-5	{Group11=5.6440065807539585E-9}	{Group11=7.337208554980146E-8}	[BLK, BLNK, BTK, CD22, CD79B, ITPR1, LYN, PIK3AP1, PLCG2, SYK]	[AHCYL1, BLK, BLNK, BTK, CALM1, CALM2, CALM3, CD19, CD22, CD79A, CD79B, DAPP1, FYN, GRB2, ITPR1, ITPR2, ITPR3, LYN, NCK1, ORAI1, ORAI2, PIK3AP1, PIK3CD, PIK3R1, PLCG2, PTPN6, SH3KBP1, SOS1, STIM1, SYK, TRPC1, VAV1]	FALSE
WP:23	WikiPathways_27.02.2019	B Cell Receptor Signaling Pathway	[-1]	[Group11]	18	18.367348	1.5845697642769014E-8	1.01254007937294E-5	{Group11=5.6440065807539585E-9}	{Group11=7.337208554980146E-8}	[BLK, BLNK, BTK, CAMK2A, CD22, CD79B, CR2, GAB2, LAT2, LYN, MAPK4, MEF2C, PIK3AP1, PIP5K1B, PLCG2, RASGRP3, SYK, VAV2]	[AKT1, ATF2, BCL10, BCL6, BLK, BLNK, BRAF, BTK, CAMK2A, CARD11, CBL, CD19, CD22, CD79A, CD79B, CD81, CDC42, CHUK, CR2, CREB1, CRK, CRKL, DAPP1, E2F3, ELK1, ETS1, FOXO1, FYN, GAB1, GAB2, GRB2, GSK3A, GSK3B, GTF2I, HCLS1, HRAS, IKBKB, IKBKG, ILF2, INPP5D, IRF4, JUN, KLF11, LAT2, LCK, LYN, MALT1, MAP2K1, MAP2K2, MAP2K6, MAP3K7, MAP4K1, MAPK1, MAPK14, MAPK4, MAPK8, MAPK9, MAX, MEF2C, MEF2D, MIR5196, …	TRUE
