# Supplementary material for: CD32+CD4+ T Cells Sharing B Cell Properties Increase With Simian Immunodeficiency Virus Replication in Lymphoid Tissues
Source: Front Immunol. 2021 Jun 16;12:695148. doi: 10.3389/fimmu.2021.695148 (PMC8242952; doi:10.3389/fimmu.2021.695148)
Supplement: Supplementary Table 5 — Common pathways up- or down-regulated in AGM and MAC between CD32+CD4+ T cells when compared to CD32-CD4+T cells. Pathway analysis was performed using all common transcripts with a p-adj <0.05 found in CD32+CD4+ T cells from the spleen of chronically SIV-infected MAC and AGM. [file Table_5.xlsx]

## Sheet: AGM and MAC 
UP regulated
GOID	Ontology Source	GOTerm	GOLevels	GOGroups	Nr. Genes	% Associated Genes	Term PValue	Term PValue Corrected with Bonferroni step down	Group PValue	Group PValue Corrected with Bonferroni step down	Associated Genes Found	All Associated Genes	OverViewTerm
GO:0002312	GO_BiologicalProcess-EBI-UniProt-GOA_27.02.2019_00h00	B cell activation involved in immune response	[5, 6]	[Group04]	5	5.1546392	6.96354384931786E-4	0.03829949117124823	{Group04=6.96354384931786E-4}	{Group04=0.0020890631547953583}	[CCR6, CD180, CD40, PLCG2, SWAP70]	[ABL1, ACP5, ADA, AICDA, ANP32B, APLF, ARTN, ATAD5, BATF, BCL3, BCL5, BCL6, C17orf99, CCR6, CD180, CD19, CD28, CD40, CD40LG, CDH17, CLC, CLCF1, DLL1, DOCK10, DOCK11, ERCC1, EXO1, EXOSC3, EXOSC6, FCGR2A, FCGR2B, FCGR2C, FOXP3, GAPT, GPR183, HPSE, HSPD1, IFNB1, IL10, IL2, IL27RA, IL4, INSL6, ITFG2, ITM2A, LFNG, LGALS1, LIG4, LRIF1, MAD2L2, MFNG, MLH1, MSH2, MSH6, MTTP, NBN, NDFIP1, NKX2-3, NLRP2, N…	TRUE
GO:0005068	GO_BiologicalProcess-EBI-UniProt-GOA_27.02.2019_00h00	transmembrane receptor protein tyrosine kinase adaptor activity	[5, 6, 7, 8]	[Group01]	3	20.0	1.5802511869940862E-4	0.009955582478062743	{Group01=1.5802511869940862E-4}	{Group01=7.901255934970431E-4}	[BLNK, GAB2, STAP1]	[BLNK, COL26A1, DOK2, FRS2, GAB2, IRS1, KLK3, PIK3R1, SH2B1, SH2B2, SH2B3, SHC1, STAP1, TRAT1, UXT]	TRUE
GO:0021772	GO_BiologicalProcess-EBI-UniProt-GOA_27.02.2019_00h00	olfactory bulb development	[3, 4, 5, 6, 8, 9, 10, 11]	[Group00]	2	5.0	0.03385529667277827	0.03385529667277827	{Group00=0.03385529667277827}	{Group00=0.03385529667277827}	[CHD7, CSF1R]	[AGTPBP1, ARX, ATF5, CD46, CEP68, CHD7, CRTAC1, CSF1R, DLX2, DLX5, DPYSL2, EFNA2, EOMES, ERBB4, EXT1, FEZF1, FEZF2, GSX2, ID2, KIF14, LHX2, LRRK2, NR2E1, OGDH, PLOD2, ROBO1, ROBO2, RPGRIP1L, SALL1, SALL3, SEMA3A, SKI, SLIT1, SLIT2, SLIT3, SRF, TTC8, UBA2, UNCX, WNT5A]	TRUE
GO:0042100	GO_BiologicalProcess-EBI-UniProt-GOA_27.02.2019_00h00	B cell proliferation	[5, 6]	[Group09]	10	8.196721	1.9644394773340462E-8	1.571551581867237E-6	{Group09=5.560679395687147E-8}	{Group09=5.004611456118432E-7}	[BTK, CD180, CD22, CD40, CD74, LYN, MEF2C, MS4A1, TNFRSF13C, VAV3]	[ABL1, ACP5, ADA, ADCYAP1, AHR, AMH, ATAD5, ATM, BAX, BCL2, BCL5, BCL6, BST1, BTK, CARD11, CASP3, CD180, CD19, CD22, CD300A, CD320, CD38, CD40, CD40LG, CD74, CD79A, CD81, CDK2, CDKN2A, CHRNB2, CLC, CLCF1, CMM, CR2, CTLA4, CTPS1, F2RL3, FCGR2A, FCGR2B, FCGR2C, FCRL3, GAPT, GPR183, HSPD1, IFNA1, IFNA10, IFNA13, IFNA14, IFNA16, IFNA17, IFNA2, IFNA21, IFNA4, IFNA5, IFNA6, IFNA7, IFNA8, IFNB1, IFNE, I…	TRUE
GO:0043420	GO_BiologicalProcess-EBI-UniProt-GOA_27.02.2019_00h00	anthranilate metabolic process	[5, 6, 7, 8]	[Group06]	2	66.666664	1.5501978027050836E-4	0.009921265937312535	{Group06=5.118361349970093E-4}	{Group06=0.0020473445399880373}	[KMO, KYNU]	[HAAO, KMO, KYNU]	TRUE
GO:0045807	GO_BiologicalProcess-EBI-UniProt-GOA_27.02.2019_00h00	positive regulation of endocytosis	[3, 4, 5, 6, 7]	[Group10]	7	5.5118113	3.865492977045347E-5	0.002705845083931743	{Group10=4.2722239920579465E-5}	{Group10=2.9905567944405625E-4}	[ARRB1, C3, PLCG2, PPP3CA, RAB31, STAP1, SYK]	[ABCA7, ABI2, ACTN4, ACTRT1, AHI1, ANGPT1, ANKFY1, ANO6, ANXA2, ANXA2P2, AP2A1, AP2B1, AP2M1, APELA, APLN, APLP2, APOA5, APOE, APPL1, APPL2, ARF1, ARF1P1, ARL6IP1, ARRB1, ARRB2, ATAD1, AXL, B2M, BICD1, BIRC3, C1D, C3, CALY, CAV3, CBL, CBLL1, CCL14, CCL19, CCL21, CCNDBP1, CD14, CD151, CD36, CD63, CLIP3, CLU, CRMP1, DAB2, DAB2IP, DAPK2, DENR, DLL1, DNM1, DNM1L, DNM2, DRD2, EEF2K, EGF, F2RL1, F3, FL…	TRUE
GO:0050853	GO_BiologicalProcess-EBI-UniProt-GOA_27.02.2019_00h00	B cell receptor signaling pathway	[6, 7, 8, 9, 10]	[Group07, Group11]	12	7.1005917	3.685182034195427E-9	2.984997447698296E-7	{Group07=1.238789944604863E-9, Group11=9.61475438855094E-17}	{Group07=1.3626689390653491E-8, Group11=1.1537705266261128E-15}	[BTK, CD22, CD79B, LAT2, LYN, MEF2C, MS4A1, PAX5, PLCG2, STAP1, SYK, VAV3]	[ABL1, AMBP, BAX, BCAR1, BCL2, BLK, BMX, BTK, CBFB, CD19, CD22, CD300A, CD38, CD79A, CD79B, CD81, CLSTN1, CMTM3, CPOX, CSE1L, CTLA4, CTNND1, ELF1, ELF2, ELOF1, FCGR2A, FCGR2B, FCGR2C, FCRL3, FERMT2, FOXP1, GAL, GCSAM, GCSAML, GPS2, IGHA1, IGHA2, IGHD, IGHE, IGHG1, IGHG2, IGHG3, IGHG4, IGHM, IGHV1-18, IGHV1-2, IGHV1-24, IGHV1-3, IGHV1-45, IGHV1-46, IGHV1-58, IGHV1-69, IGHV1-69-2, IGHV1-69D, IGHV1-…	TRUE
GO:0060171	GO_CellularComponent-EBI-UniProt-GOA_27.02.2019_00h00	stereocilium membrane	[2, 3, 4, 5, 6, 7, 8, 9]	[Group02]	2	33.333332	7.641110586802224E-4	0.04126199716873201	{Group02=7.641110586802224E-4}	{Group02=0.0015282221173604448}	[MYO1E, USH2A]	[ADGRV1, MYO1C, MYO1E, RIPOR2, USH2A, VEZT]	TRUE
GO:0070447	GO_BiologicalProcess-EBI-UniProt-GOA_27.02.2019_00h00	positive regulation of oligodendrocyte progenitor proliferation	[4, 5, 6, 7, 8, 9, 10, 11]	[Group03]	2	66.666664	1.5501978027050836E-4	0.009921265937312535	{Group03=1.5501978027050836E-4}	{Group03=9.301186816230502E-4}	[LRP2, LYN]	[GJC2, LRP2, LYN]	TRUE
KEGG:04064	KEGG_27.02.2019	NF-kappa B signaling pathway	[-1]	[Group08, Group11]	8	8.421053	4.3861969515942023E-7	3.3773716527275355E-5	{Group08=9.06701714729892E-9, Group11=9.61475438855094E-17}	{Group08=9.06701714729892E-8, Group11=1.1537705266261128E-15}	[BLNK, BTK, CD40, LYN, PLCG2, SYK, TNFRSF13C, VCAM1]	[ATM, BCL10, BCL2, BCL2A1, BCL2L1, BIRC2, BIRC3, BLNK, BTK, CARD10, CARD11, CARD14, CCL13, CCL19, CCL21, CCL4, CCL4L1, CCL4L2, CD14, CD40, CD40LG, CFLAR, CHUK, CSNK2A1, CSNK2A2, CSNK2A3, CSNK2B, CXCL12, CXCL2, CXCL8, DDX58, ERC1, GADD45B, ICAM1, IKBKB, IKBKG, IL1B, IL1R1, IRAK1, IRAK4, LAT, LBP, LCK, LOC102723407, LTA, LTB, LTBR, LY96, LYN, MALT1, MAP3K14, MAP3K7, MYD88, NFKB1, NFKB2, NFKBIA, PAR…	TRUE
KEGG:04662	KEGG_27.02.2019	B cell receptor signaling pathway	[-1]	[Group11]	13	18.309858	3.4296760405202637E-15	2.8123343532266163E-13	{Group11=9.61475438855094E-17}	{Group11=1.1537705266261128E-15}	[BLNK, BTK, CD22, CD72, CD79B, LYN, PIK3AP1, PLCG2, PPP3CA, RASGRP3, SYK, VAV2, VAV3]	[AKT1, AKT2, AKT3, BCL10, BLNK, BTK, CARD11, CD19, CD22, CD72, CD79A, CD79B, CD81, CHUK, CR2, DAPP1, FCGR2B, FOS, GRB2, GSK3B, HRAS, IFITM1, IKBKB, IKBKG, INPP5D, INPPL1, JUN, KRAS, LILRB3, LOC102723407, LYN, MALT1, MAP2K1, MAP2K2, MAPK1, MAPK3, NFATC1, NFATC2, NFATC3, NFKB1, NFKBIA, NFKBIB, NFKBIE, NRAS, PIK3AP1, PIK3CA, PIK3CB, PIK3CD, PIK3R1, PIK3R2, PIK3R3, PLCG2, PPP3CA, PPP3CB, PPP3CC, PPP3…	TRUE
KEGG:04666	KEGG_27.02.2019	Fc gamma R-mediated phagocytosis	[-1]	[Group05, Group11]	9	9.89011	1.984536981227198E-8	1.5677842151694865E-6	{Group05=5.732907720987182E-8, Group11=9.61475438855094E-17}	{Group05=4.5863261767897456E-7, Group11=1.1537705266261128E-15}	[GAB2, LYN, NCF1, PIP5K1B, PLCG2, PRKCE, SYK, VAV2, VAV3]	[AKT1, AKT2, AKT3, AMPH, ARF6, ARPC1A, ARPC1B, ARPC2, ARPC3, ARPC4, ARPC5, ARPC5L, ASAP1, ASAP2, ASAP3, BIN1, CDC42, CFL1, CFL2, CRK, CRKL, DNM2, DOCK2, FCGR1A, FCGR2A, FCGR2B, FCGR3A, GAB2, GSN, HCK, INPP5D, INPPL1, LAT, LIMK1, LIMK2, LOC102723407, LYN, MAP2K1, MAPK1, MAPK3, MARCKS, MARCKSL1, MYO10, NCF1, PAK1, PIK3CA, PIK3CB, PIK3CD, PIK3R1, PIK3R2, PIK3R3, PIP5K1A, PIP5K1B, PIP5K1C, PLA2G4A, P…	TRUE
Down regulated
GOID	Ontology Source	GOTerm	GOLevels	GOGroups	Nr. Genes	% Associated Genes	Term PValue	Term PValue Corrected with Bonferroni step down	Group PValue	Group PValue Corrected with Bonferroni step down	Associated Genes Found	All Associated Genes	OverViewTerm
GO:0001772	GO_CellularComponent-EBI-UniProt-GOA_27.02.2019_00h00	immunological synapse	[3, 4, 5, 6]	[Group08]	9	16.666666	2.244826826000285E-9	5.656963601520718E-7	{Group08=1.7083279818912307E-12}	{Group08=1.7083279818912306E-11}	[ALCAM, CD28, CD3E, CD6, DHRS3, LAT, MYH9, PRKCQ, SKAP1]	[ABI2, ACTRT1, ALCAM, ARHGDIA, ARL6IP1, ATP2B1, BCL10, BIRC3, CARD11, CD28, CD37, CD3E, CD53, CD6, CD81, CORO1A, DAB2IP, DHRS3, DLG1, DUSP3, EZR, FYB2, GZMA, GZMB, GZMH, HAVCR2, ICAM1, LAT, LCK, LGALS3, MAGI2, MDK, MYH9, NPTN, ORC3, PDCD6IP, PRKAR1A, PRKAR1B, PRKCQ, PROKR1, PTPRJ, RHOH, RPS6KB2, SCIMP, SKAP1, SNX27, SOCS4, SOCS6, SPNS1, STOML2, STX7, SYTL2, WDR1, ZAP70]	TRUE
GO:0003332	GO_BiologicalProcess-EBI-UniProt-GOA_27.02.2019_00h00	negative regulation of extracellular matrix constituent secretion	[4, 5, 6, 7, 8]	[Group00]	3	75.0	3.5407445149564155E-6	7.931267713502371E-4	{Group00=3.5407445149564155E-6}	{Group00=1.0622233544869246E-5}	[ADTRP, NOTCH1, TNFRSF1B]	[ADTRP, NOTCH1, TNFRSF1A, TNFRSF1B]	TRUE
GO:0005070	GO_BiologicalProcess-EBI-UniProt-GOA_27.02.2019_00h00	SH3/SH2 adaptor activity	[5, 6, 7, 8]	[Group04]	9	11.111111	8.79858885565894E-8	2.0852655587911685E-5	{Group04=3.0595560054567815E-7}	{Group04=1.2238224021827126E-6}	[CD28, GRAP2, LAT, NCOA1, PTPN11, SH2D1A, SH2D2A, SKAP1, SLA]	[APCS, ARHGAP1, ARHGAP4, ARHGAP6, BLNK, CD28, CHN1, CHN2, CLNK, CNTNAP1, CNTNAP2, CREBBP, CRK, CRKL, EGR2, EIF4E, EPS8, FCRL2, FCRLB, GAB1, GRAP, GRAP2, GRB10, GRB14, GRB2, GRB7, HSD17B7, IRS1, IRS4, ITSN2, KHDRBS1, KLK3, LASP1, LAT, MPZ, NCK1, NCK2, NCOA1, NKX2-1, NR4A3, OPN1LW, ORC3, PAG1, PCBP4, PIGU, PRDX1, PTPN11, RUSC1, SCAP, SEPSECS, SF1, SFSWAP, SH2B2, SH2B3, SH2D1A, SH2D2A, SH2D3A, SH2D3…	TRUE
GO:0007411	GO_BiologicalProcess-EBI-UniProt-GOA_27.02.2019_00h00	axon guidance	[4, 5, 6, 7, 8, 9, 10, 11, 12, 13]	[Group05]	14	4.1297936	5.8192257257739435E-6	0.0012569527567671717	{Group05=6.01829012853137E-6}	{Group05=6.01829012853137E-6}	[ALCAM, BCL11B, DHRS3, DOK2, DOK5, EPHB6, EVL, GATA3, NCOA1, PLCG1, PRKCQ, PTPN11, SEMA4D, SH3KBP1]	[ALCAM, ANOS1, APBB2, APP, ARHGAP35, ART4, ARTN, ARX, ATOH1, ATP6V0A4, B3GNT2, B3GNT6, B3GNT8, B4GAT1, BCL11B, BDNF, BDNF-AS, BMP7, BMPR1B, BMPR2, BMX, BOC, BSG, C1D, CCDC6, CCN3, CDH4, CDK5, CDK5R1, CELSR3, CHL1, CHN1, CLSTN1, CNTN2, CNTN4, CNTN6, CRMP1, CRPPA, CSF1R, CTPP, CXCL12, CXCR4, CYFIP1, CYFIP2, DAB1, DAG1, DCC, DDX11, DHRS3, DLX5, DNAAF3, DOK1, DOK2, DOK4, DOK5, DOK6, DPYSL2, DPYSL5, D…	TRUE
GO:0030168	GO_BiologicalProcess-EBI-UniProt-GOA_27.02.2019_00h00	platelet activation	[3, 4, 6]	[Group06]	15	7.3170733	1.5104852951495642E-9	3.8215277967283976E-7	{Group06=1.0544165315941552E-8}	{Group06=8.435332252753242E-8}	[CD40LG, DGKA, DGKH, DGKZ, GNAQ, GNG2, LCP2, MYH9, NCOA1, PRKCH, PRKCQ, PTPN11, TRAF2, TSPAN32, UBASH3B]	[ABAT, ACP5, ACTB, ACTG1, ADAMTS13, ADAMTS18, ADRA2A, ADRA2B, ADRA2C, ALOX12, AMBP, APOE, ARRB1, ARRB2, AXL, BGLAP, BLOC1S3, BLOC1S4, BSG, C1GALT1C1, C1QTNF1, CD40, CD40LG, CD9, CEACAM1, CLEC11A, CLEC1B, CLIC1, CLSTN1, COL1A1, COL1A2, COL3A1, COMP, CPOX, CSRP1, DGKA, DGKB, DGKD, DGKE, DGKG, DGKH, DGKI, DGKK, DGKQ, DGKZ, DMTN, ENTPD2, F2, F2R, F2RL2, F2RL3, F8, FCER1G, FERMT3, FGA, FGB, FGG, FIBP,…	TRUE
GO:0042110	GO_BiologicalProcess-EBI-UniProt-GOA_27.02.2019_00h00	T cell activation	[4, 5]	[Group12, Group13]	42	6.687898	1.364277697600997E-23	3.8745486611868314E-21	{Group12=6.08198389077206E-15, Group13=5.985441576560866E-18}	{Group12=6.690182279849267E-14, Group13=7.781074049529127E-17}	[BATF, BCL11B, BCL2, CCDC88B, CD28, CD3D, CD3E, CD4, CD40LG, CD5, CD6, CTLA4, EPHB6, GATA3, GRAP2, ICOS, IL21, IL6R, IL6ST, IL7R, ITGAL, ITK, ITPKB, JAK3, LAT, LEF1, MYB, MYH9, NCOA1, NFATC2, PDCD1, PRKCQ, PTPN11, RAB27A, STAT5B, TCF7, THEMIS, TIGIT, TNFRSF18, TNFRSF1B, TRAF2, ZFPM1]	[A1CF, ABCB6, ABL1, ACKR2, ACOT8, ACP5, ACSBG2, ADA, ADAM17, ADAM8, ADORA2A, ADORA2B, AGER, AIF1, AIRE, AKT1, AMBP, ANXA1, AP3B1, AP3D1, APBB1IP, ARG1, ARG2, ARHGEF28, ARHGEF7, ASIP, ASPA, ASPM, ATG5, ATP7A, AZF1, AZI2, AZIN2, B2M, BAD, BATF, BAX, BCL10, BCL11B, BCL2, BCL3, BCL5, BCL6, BGLAP, BLM, BMP4, BP2, BRAF, BRCA2, BRF1, BRF2, BTLA, BTN2A2, BTN3A1, BTNL2, C3, C4BPA, CA5A, CALB2, CAMK2G, CAM…	TRUE
GO:0046631	GO_BiologicalProcess-EBI-UniProt-GOA_27.02.2019_00h00	alpha-beta T cell activation	[5, 6]	[Group09, Group12, Group13]	15	8.928572	9.245201300199263E-11	2.4037523380518084E-8	{Group09=5.739208731884176E-10, Group12=6.08198389077206E-15, Group13=5.985441576560866E-18}	{Group09=5.165287858695758E-9, Group12=6.690182279849267E-14, Group13=7.781074049529127E-17}	[BATF, BCL11B, BCL2, CD28, CD3E, GATA3, IL6R, ITK, ITPKB, JAK3, LEF1, MYB, PRKCQ, TCF7, ZFPM1]	[ABL1, ADA, ADORA2A, ADORA2B, AGER, ANXA1, AP3B1, AP3D1, ARG2, ARHGEF28, ATP7A, BATF, BCL11B, BCL2, BCL3, BCL5, BCL6, BLM, BRAF, CALB2, CBFB, CCL19, CCR2, CD160, CD274, CD28, CD300A, CD3E, CD55, CD80, CD81, CD83, CD86, CDH26, CLEC4A, CR2, CTF2P, DEAF1, DHRS4, DOCK2, EBI3, ELF4, EOMES, FOXP1, FOXP3, FUT7, GATA3, GLI3, GPR18, GPR183, HFE, HLA-A, HLA-E, HLX, HMGB1, HNF1A, HSPH1, IFNG, IHH, IL12A, IL…	TRUE
GO:1903039	GO_BiologicalProcess-EBI-UniProt-GOA_27.02.2019_00h00	positive regulation of leukocyte cell-cell adhesion	[4, 5, 6]	[Group13]	26	9.059234	5.333811357336554E-18	1.509468614126245E-15	{Group13=5.985441576560866E-18}	{Group13=7.781074049529127E-17}	[CCDC88B, CD28, CD3E, CD4, CD40LG, CD5, CD6, CTLA4, EPHB6, GATA3, GRAP2, ICOS, IL21, IL6R, IL6ST, IL7R, ITPKB, JAK3, MYB, NCOA1, PDCD1, PRKCQ, PTPN11, SKAP1, STAT5B, TRAF2]	[ACP5, ADA, ADAM8, AGER, AIF1, AKT1, AMBP, ANXA1, AP3B1, AP3D1, ARHGEF28, ARHGEF7, BAD, BCL10, BCL5, BCL6, BLM, BP2, BTLA, BTN2A2, BTNL2, CA5A, CALB2, CAPG, CARD11, CAV1, CAV2, CBFB, CCDC88B, CCL19, CCL2, CCL21, CCL4, CCL5, CCR2, CCR7, CD160, CD1D, CD209, CD24, CD27, CD274, CD276, CD28, CD3E, CD4, CD40LG, CD44, CD46, CD47, CD5, CD55, CD6, CD74, CD80, CD81, CD83, CD86, CDC42, CDH11, CHN1, CLECL1, …	TRUE
KEGG:04514	KEGG_27.02.2019	Cell adhesion molecules (CAMs)	[-1]	[Group02]	11	7.638889	1.5910584792485523E-7	3.723076841441612E-5	{Group02=1.5910584792485523E-7}	{Group02=7.955292396242761E-7}	[ALCAM, CD28, CD4, CD40LG, CD6, CTLA4, ICOS, ITGAL, ITGB8, PDCD1, TIGIT]	[ALCAM, CADM1, CADM3, CD2, CD22, CD226, CD274, CD276, CD28, CD34, CD4, CD40, CD40LG, CD58, CD6, CD80, CD86, CD8A, CD8B, CD99, CDH1, CDH15, CDH2, CDH3, CDH4, CDH5, CLDN1, CLDN10, CLDN11, CLDN14, CLDN15, CLDN16, CLDN17, CLDN18, CLDN19, CLDN2, CLDN20, CLDN22, CLDN23, CLDN24, CLDN25, CLDN3, CLDN4, CLDN5, CLDN6, CLDN7, CLDN8, CLDN9, CNTN1, CNTN2, CNTNAP1, CNTNAP2, CTLA4, ESAM, F11R, GLG1, HLA-A, HLA-B…	TRUE
KEGG:04630	KEGG_27.02.2019	JAK-STAT signaling pathway	[-1]	[Group07]	11	6.7901235	5.226657115699784E-7	1.2073577937266501E-4	{Group07=1.4528502881078653E-8}	{Group07=1.0169952016755058E-7}	[BCL2, IL11RA, IL12RB2, IL21, IL2RB, IL6R, IL6ST, IL7R, JAK3, PTPN11, STAT5B]	[AKT1, AKT2, AKT3, AOX1, BCL2, BCL2L1, CCND1, CCND2, CCND3, CDKN1A, CISH, CNTF, CNTFR, CREBBP, CRLF2, CSF2, CSF2RA, CSF2RB, CSF3, CSF3R, CSH1, CSH2, CTF1, EGF, EGFR, EP300, EPO, EPOR, FHL1, GFAP, GH1, GH2, GHR, GRB2, HRAS, IFNA1, IFNA10, IFNA13, IFNA14, IFNA16, IFNA17, IFNA2, IFNA21, IFNA4, IFNA5, IFNA6, IFNA7, IFNA8, IFNAR1, IFNAR2, IFNB1, IFNE, IFNG, IFNGR1, IFNGR2, IFNK, IFNL1, IFNL2, IFNL3, I…	TRUE
KEGG:04650	KEGG_27.02.2019	Natural killer cell mediated cytotoxicity	[-1]	[Group03]	9	6.8702292	5.265524585285665E-6	0.0011584154087628461	{Group03=5.265524585285665E-6}	{Group03=1.053104917057133E-5}	[CD247, ITGAL, LAT, LCP2, NFATC1, NFATC2, PLCG1, PTPN11, SH2D1A]	[ARAF, BID, BRAF, CASP3, CD244, CD247, CD48, CSF2, FAS, FASLG, FCER1G, FCGR3A, FCGR3B, FYN, GRB2, GZMB, HCST, HLA-A, HLA-B, HLA-C, HLA-E, HLA-G, HRAS, ICAM1, ICAM2, IFNA1, IFNA10, IFNA13, IFNA14, IFNA16, IFNA17, IFNA2, IFNA21, IFNA4, IFNA5, IFNA6, IFNA7, IFNA8, IFNAR1, IFNAR2, IFNB1, IFNG, IFNGR1, IFNGR2, ITGAL, ITGB2, KIR2DL1, KIR2DL2, KIR2DL3, KIR2DL4, KIR2DL5A, KIR2DS1, KIR2DS2, KIR2DS3, KIR2D…	TRUE
KEGG:04659	KEGG_27.02.2019	Th17 cell differentiation	[-1]	[Group10, Group11, Group13]	16	14.953271	6.26138764257171E-15	1.7093588264220768E-12	{Group10=3.6021841640528456E-16, Group11=5.7273002670287365E-18, Group13=5.985441576560866E-18}	{Group10=4.322620996863415E-15, Group11=8.018220373840232E-17, Group13=7.781074049529127E-17}	[CD247, CD3D, CD3E, CD4, GATA3, IL21, IL2RB, IL6R, IL6ST, JAK3, LAT, NFATC1, NFATC2, PLCG1, PRKCQ, STAT5B]	[AHR, CD247, CD3D, CD3E, CD3G, CD4, CHUK, FOS, FOXP3, GATA3, HIF1A, HLA-DMA, HLA-DMB, HLA-DOA, HLA-DOB, HLA-DPA1, HLA-DPB1, HLA-DQA1, HLA-DQA2, HLA-DQB1, HLA-DRA, HLA-DRB1, HLA-DRB3, HLA-DRB4, HLA-DRB5, HSP90AA1, HSP90AB1, IFNG, IFNGR1, IFNGR2, IKBKB, IKBKG, IL12RB1, IL17A, IL17D, IL17F, IL1B, IL1R1, IL1RAP, IL2, IL21, IL21R, IL22, IL23A, IL23R, IL27RA, IL2RA, IL2RB, IL2RG, IL4, IL4R, IL6, IL6R, …	TRUE
KEGG:04660	KEGG_27.02.2019	T cell receptor signaling pathway	[-1]	[Group10, Group11]	17	16.831684	1.0875120985203237E-16	3.0232836338865E-14	{Group10=3.6021841640528456E-16, Group11=5.7273002670287365E-18}	{Group10=4.322620996863415E-15, Group11=8.018220373840232E-17}	[CD247, CD28, CD3D, CD3E, CD4, CD40LG, CTLA4, GRAP2, ICOS, ITK, LAT, LCP2, NFATC1, NFATC2, PDCD1, PLCG1, PRKCQ]	[AKT1, AKT2, AKT3, BCL10, BUB1B-PAK6, CARD11, CBLB, CD247, CD28, CD3D, CD3E, CD3G, CD4, CD40LG, CD8A, CD8B, CDC42, CDK4, CHUK, CSF2, CTLA4, DLG1, FOS, FYN, GRAP2, GRB2, GSK3B, HRAS, ICOS, IFNG, IKBKB, IKBKG, IL10, IL2, IL4, IL5, ITK, JUN, KRAS, LAT, LCK, LCP2, MALT1, MAP2K1, MAP2K2, MAP2K7, MAP3K14, MAP3K7, MAP3K8, MAPK1, MAPK11, MAPK12, MAPK13, MAPK14, MAPK3, MAPK9, NCK1, NCK2, NFATC1, NFATC2, N…	TRUE
KEGG:05340	KEGG_27.02.2019	Primary immunodeficiency	[-1]	[Group01]	7	18.918919	5.722348518639547E-8	1.3619189474362122E-5	{Group01=5.722348518639547E-8}	{Group01=3.433409111183728E-7}	[CD3D, CD3E, CD4, CD40LG, ICOS, IL7R, JAK3]	[ADA, AICDA, AIRE, BLNK, BTK, CD19, CD3D, CD3E, CD4, CD40, CD40LG, CD79A, CD8A, CD8B, CIITA, DCLRE1C, ICOS, IGLL1, IKBKG, IL2RG, IL7R, JAK3, LCK, LOC102723407, ORAI1, PTPRC, RAG1, RAG2, RFX5, RFXANK, RFXAP, TAP1, TAP2, TNFRSF13B, TNFRSF13C, UNG, ZAP70]	TRUE
